# Supplementary material for: The Progress and Pitfalls of Pharmacogenetics-Based Precision Medicine in Schizophrenia Spectrum Disorders: A Systematic Review and Meta-Analysis
Source: J Pers Med. 2023 Mar 4;13(3):471. doi: 10.3390/jpm13030471 (PMC10052041; doi:10.3390/jpm13030471)
Supplement: Supplementary file 1 [file jpm-13-00471-s001.zip › Supplementary Table S1.xlsx]

## Sheet: Table S1
Supplementary Table S1. Characteristic of included studies
Year	Author	PMID	Meta-analysis coverage			Conclusion
2010	R Hwang	20029384	PubMed, all papers published up to 15 October 2009	Gene/polymorphism: DRD3 Ser9Gly Medications: clozapine Outcome: CLZ response	7 samples in total, with a sample size of 758.	We report a negative but consistent trend across individual studies in our meta-analysis for the DRD3 Ser allele and poor CLZ response.
2010	Michelle N Sicard	21121776	PubMed, published up to February 2010	Gene/polymorphism: HTR2C gene Medications: antipsychotics Outcome: antipsychotic-induced weight gain	Meta-analyses consisted of 12 samples in total	An updated metaanalysis of nine previous studies plus our current sample suggest that the -759C allele is associated with antipsychotic-induced weight gain.
2010	Clement C. Zai	19778569	PubMed, all papers published up to August 2008	Gene/polymorphism: NQO1 Pro187Ser; SOD2 Ala9Val Medications: antipsychotics Outcome: Tardive dyskinesia (TD)	Pro187Ser (N=5 studies) Ala9Val (N=9 studies)	Neither the NQO1 Pro187Ser nor the SOD2 Ala9Val appear to play a major role in TD risk
2010	Clement C. Zai	20586531	the National Library of Medicine ’ s PubMed online search engine database for all papers published up to November 2009	Gene/polymorphism: COMT Medications: antipsychotics Outcome: Tardive dyskinesia (TD)	6 genetic association studies were found reporting on TD and COMT Val158Met.	Overall, our results suggest that the COMT gene may have a minor but consistent role in TD, although sex-stratifi ed studies with additional markers in larger clinical samples should be performed.
2010	Jian-Ping Zhang	20194480	PubMed, articles available up to December 31, 2008	Gene/polymorphism: DRD2 Medications: antipsychotics Outcome: antipsychotic response	10 independent studies (total sample size: N=889) met criteria for inclusion.	The DRD2 genetic variation is associated with clinical response to antipsychotic drug treatment.
2014	Xiaojie Ma	25152019	PubMed/Medline and Web of Science database up to January 2014	Gene/polymorphism: HTR2C Medications: olanzapine/clozapine/ risperidone Outcome: olanzapine-induced weight gain and antipsychotic-induced metabolic syndrome	10 studies.	Our results support that HTR2C polymorphisms play a role in antipsychotic-induced metabolic disturbance.
2014	Itaru Miura	24411528	PubMed and Web of Science until May 31, 2013	Gene/polymorphism: BDNF Val66Met Medications: antipsychotics Outcome: antipsychotic-induced tardive dyskinesia	6 studies including 1740 patients	Although there was no significant association between BDNF Val66Met polymorphism and TD or AIMS scores across all patients, our results suggest that BDNF Val66Met polymorphismaffects severity and, possibly, TD development in Caucasians
2014	Jizhong Shen	24909251	PubMed, EMBASE, Cochrane Library, China National Knowledge Infrastructure, Wanfang data and China Biological Medicine Database, in English and Chinese, until January 2014.	Gene/polymorphism: leptin (LEP) -2548G/A (rs7799039) Medications: antipsychotics Outcome: antipsychotic-induced weight gain	7 articles: 451 AIWG patients and 568 control	Our meta-analysis suggests that the correlation between leptin -2548G/A gene polymorphism and AIWG risk has significant racial differences.
2015	Luiza P R de Matos	26213377	Pubmed, Embase and Scielo databases, up to June 2015	Gene/polymorphism: DRD1 rs4532 Medications: antipsychotics Outcome: antipsychotic treatment response	4 studies, comprise six independent samples totaling 650 patients	Our results indicated no association between DRD1 rs4532 polymorphism and overall antipsychotic response or clozapine monotherapy response
2016	S Cargnin	26854986	PubMed, Web of Knowledge and Cochrane Library databases, up to July 2015	Gene/polymorphism: BDNF Val66Met Medications: antipsychotics Outcome: clinical response	9 Studies (a total of 2461 antipsychotic-treated patients) included in the meta-analysis of BDNF rs6265	The present meta-analysis excludes a clinically relevant effect of BDNF Val66Met on antipsychotic drug response per se.
2016	Florence Gressier	26792444	PubMed, ISI Web of Knowledge and PsycINFO databases, until May 2014	Gene/polymorphism: Medications: clozapine Outcome: clozapine response and induced weight gain	59 studies. 14 polymorphisms in 9 genes. At least three independent samples for 8 SNPs in 6 genes to perform meta-analyses	In meta-analyses three genetic variants within serotonin genes resulted associated to CLZ response: rs6313 and rs6314 within HTR2A gene and rs1062613 within HT3A gene. No clear finding emerged for CLZ-induced weight gain.
2016	Eric Huang	26745992	PubMed, PsychInfo, and Web of Science, up to March 1, 2015	Gene/polymorphism: COMT Val158Met Medications: antipsychotics Outcome: antipsychotic clinical response	10 studies. 15 samples including 1416 patients	Our findings suggest that the COMT Val158Met polymorphism is associated with response to antipsychotics in schizophrenia and schizo-affective disorder patients.
2016	Zhiyu Lv	26398367	PubMed, Embase, China National Knowledge Internet and Wanfang Database, up to 5 January 2015	Gene/polymorphism: COMT Val158Met Medications: antipsychotics Outcome: antipsychotic-induced tardive dyskinesia	1206 cases and 1680 controls from 11 case-control studies were included in the present study.	The study suggested COMTVal158Met gene polymorphism may not be an independent risk factor for TD susceptibility, especially in East Asians.
2016	Itaru Miura	27333159	PubMed, Web of Science, and PsycINFO until May 8, 2015	Gene/polymorphism: DRD2 Taq1A (rs1800497) and −141C Ins/Del (rs1799732) Medications: excluding aripiprazole Outcome: PRL levels during antipsychotic treatment	11 studies (n = 1034, schizophrenia-spectrum = 475) for Taq1A, and 4 studies (n = 451, schizophrenia-spectrum = 274) for 141C Ins/Del	Although there was no significant association between either DRD2 Taq1A genotype or DRD2 −141C Ins/Del genotype and PRL levels in all included patients, our results suggest that DRD2 Taq1A genotype may affect antipsychotic-related PRL levels in patients with schizophrenia
2016	Yoshiteru Takekita	26568455	PubMed, Web of Science, and Google scholar, in English until August 6, 2015.	Gene/polymorphism: HTR1A Medications: antipsychotics Outcome: efficacy of antipsychotics	A total of 1281 patients from 10 studies.	The results of our present analysis indicate that the HTR1A rs6295 polymorphism may impact negative symptoms improvement but not on either overall symptoms or positive symptoms improvement.
2016	Jian-Ping Zhang	27217270	PubMed/Web of Science search (last: December 31, 2014)	Gene/polymorphism: Medications: antipsychotics Outcome: antipsychotic-induced weight gain	The total independent sample size in 46 samples was 6770.	In conclusion, antipsychoticrelated weight gain is polygenic and associated with specific genetic variants, especially in genes coding for antipsychotic pharmacodynamic targets.
2017	Rachel J. Suetani	28879574	PubMed, Scopus,Web ofScience, Embase and PsycINFO, from inception to 13 January 2017	Gene/polymorphism: Medications: clozapine Outcome: Clozapine induced BMI change	Meta-analysis of rs381328 in HTR2C.	We found associations with outcomes such as increases in BMI and metabolic syndrome for variants in genes such as LEP and HTR2C. Meta-analysis of rs381328 in HTR2C revealed that the presence of the T allele led to a 0.63 kg/m2 (95% CI − 1.06 to − 0.19; p =0.005) decrease in BMI compared to the C allele.
2019	Lingyue Ma	30103286	PubMed, Embase, and Cochrane Library, before 9 May 2018.	Gene/polymorphism: DRD1, 2, and 3 Medications: risperidone Outcome: effect of risperidone treatment	12 studies involving 24 SNPs were included.	Our result supported the hypothesis that DRD2 affected risperidone treatment. DRD1 had no significant effect on the response to risperidone, whereas DRD3 might be associated with an improvement in negative symptoms.
2019	Xiaodan Zhang	30565279	Embase, PubMed, Cochrane Library and Web of Science, through February 2018	Gene/polymorphism: CYP2D6 Medications: aripiprazole Outcome: aripiprazole pharmacokinetics	10 studies were included in this analysis (n = 649)	Aripiprazole serum concentration differed significantly between EMs and IMs, but not between PMs.
2019	Maria Stella Calafato	32015455	PubMed, CINHAL, EMBASE, Medline, and PsycINFO, from January 1995 to July 2019	Gene/polymorphism: CYP2D6 Medications: antipsychotics Outcome: antipsychotic-induced hyperprolactinaemia	7 studies for meta-analysis, a total sample of 303 participants.	We found no significant differences in prolactin levels between CYP2D6 metabolic groups.
2019	M Na Takuathung	30112761	PubMed and Scopus databasesas of June 26, 2018	Gene/polymorphism: CYP1A2 Medications: antipsychotics Outcome: pharmacokinetics	Ten studies involving 872 clozapine users, seven studies involving 712 olanzapine users, and two studies involving 141 haloperidol users were included.	This study suggests that CYP1A2 genetic polymorphisms have no significant impact on the pharmacokinetics of CYP1A2-metabolized antipsychotic drugs. CYP1A2 genotyping may have no clinical implications for personalized dosing of CYP1A2-metabolized antipsychotic drugs.
2020	Kazunari Yoshida	32335267	MEDLINE (1946 to October 2019), Embase (1947 to October 2019), and PsycINFO (1806 to October 2019).	Gene/polymorphism: leptin (LEP) -2548G/A (rs7799039) Medications: antipsychotics Outcome: antipsychotic-induced weight gain	A total of 12 studies (13 datasets) and 1109 patients were included in our meta-analysis	The present meta-analysis showed no significant effect of rs7799039 on AIWG. However, this variant may influence AIWG in first-episode schizophrenia patients
2020	Akane Yoshikawa	31636356	PubMed, Web of Science, and Google scholar, in English until July 10, 2018	Gene/polymorphism: HTR1A rs6295 Medications: antipsychotics Outcome: short-term response	Three studies with five independent cohorts (N= 523)	The meta-analysis provides additional evidence that rs6295 could be a race-dependent biomarker for predicting treatment response to APDs in schizophrenic patients with European Ancestry.
2020	Filip Milosavljevic	33237321	PubMed, ClinicalTrials.gov, Clinicaltrialsregister.eu, International Clinical TrialsRegistryPlatform, and CENTRAL databases from January 1, 1990, to June 30, 2020.	Gene/polymorphism: CYP2C19 and CYP2D6 Poor and Intermediate Metabolizer Medications: common antipsychotics and antidepressants Outcome: drug exposure	94 unique studies and 8379 unique individuals in total, inlcuing antipsychotics and antidepressants.	Associations were observed for several antipsychotics and antidepressants.
2020	Yan Chen	32478286	PubMed, Embase, Web of Science, China Nation Knowledge Infrastructure (CNKI), VIP, Wanfang Data, Chinese Biomedical Literature Database (CBM) and the Airiti Library.	Gene/polymorphism: HTR2C- 759C/T (rs3813929) Medications: antipsychotic drugs (APDs) Outcome: Antipsychotic- induced weight gain (AIWG)	17 studies with 3170 patients with schizophrenia were included in our meta- analysis	There is a significant genetic association between HTR2C- 759C/T and AIWG, and patients with T allele are less likely to have AIWG.
2022	Pan Yan	34919991	The Cochrane Library, Embase, PubMed, Weipu, CNKI and Wanfang databases were searched for eligible studies published up to September 2021.	Gene/polymorphism: 5-HTR2A T102C and A-1438G Medications: atypical antipsychotic Outcome: clinical response	19 studies were included for the meta-analysis, of which 17 studies containing 2359 patients were identified for T102C polymorphism and 7 studies containing 1408 patients for A-1438G polymorphism	The present meta-analysis indicated that 5-HTR2A A-1438G polymorphism, but not T102C polymorphism, was significantly associated with AAPs response in SCZ, especially in Asians and olanzapine-treated patients.
2022	Yanisa Wannasuphoprasit	35185676	Pubmed, Embase, PsychInfo, and CENTRAL databases for original peer-reviewed papers published in English from January 1995 to April 2021 (both inclusive)	Gene/polymorphism: CYP2D6 Medications: antipsychotics Outcome: Antipsychotic-Induced Weight Gain	Seventeen studies were included in the meta-analysis with clinical data of 2,041 patients, including 93 poor metabolizers (PMs), 633 intermediate metabolizers (IMs), 1,272 normal metabolizers (NMs), and 30 UMs.	Our systematic review of cohort studies suggested that CYP2D6 poor metabolizers have higher BMI than normal metabolizers, but the data of cross-sectional studies and the meta-analysis did not show this association.
2022	Chuanyong Liu	35835396	PubMed, Cochrane Library, Medline, Embase, CNKI, Weipu and Wanfang databases were searched for eligible studies published until March 2022.	Gene/polymorphism: DRD3 Ser9Gly Medications: antipsychotics Outcome: treatment response	A total of 13 studies with 1769 patients were included in this meta-analysis	In summary, our results indicated the DRD3 Ser9Gly may influence the efficacy of APDs in specific genetic models, of which Ser allele and Ser/Ser genotype contributed to poor treatment response in Caucasians.
2022	Farhana Islam	35710824	PubMed from database inception date to April 2021	Gene/polymorphism: Medications: clozapine Outcome: agranulocytosis	13 studies included in the meta-analysis	Our findings suggest that a predictive HLA-DRB1*04:02-based pharmacogenomic test may be promising for clinical implementation but requires further investigation.
