# Supplementary material for: The Progress and Pitfalls of Pharmacogenetics-Based Precision Medicine in Schizophrenia Spectrum Disorders: A Systematic Review and Meta-Analysis
Source: J Pers Med. 2023 Mar 4;13(3):471. doi: 10.3390/jpm13030471 (PMC10052041; doi:10.3390/jpm13030471)
Supplement: Supplementary file 1 [file jpm-13-00471-s001.zip › Supplementary Table S2.xlsx]

## Sheet: Table S2
Supplementary Table S2. All results extracted from meta-analyses
Study ID	Year	First author	PMID	Model	Outcome	Gene	SNP	Genotype pooling	Population	Number of samples	Sample size	Type of ES	Mean ES	95% CI	p-value	I^2	p (heterogeneity)
1	2010	Hwang	20029384	Random	Clozapine response	DRD3	rs6280 (Ser9Gly)	T allele vs. C allele	Caucasian + AfAm	7	758	OR	0.82	0.65-1.04	0.1	NA	NA
					Clozapine response	DRD3	rs6280 (Ser9Gly)	TT vs. C carriers	Caucasian + AfAm	7	758	OR	0.75	0.53-1.06	0.108	NA	NA
					Clozapine response	DRD3	rs6280 (Ser9Gly)	TT + CC vs. TC	Caucasian + AfAm	7	758	OR	0.87	0.64-1.17	0.345	NA	NA
2	2010	Zhang	20194480	Fixed	Antipsychotic drug response	DRD2	rs1799732 (-141C Ins/Del)	Del carriers vs. Ins/Ins	Caucasian + AfAm + Asian	6	687	OR	0.65	0.43, 0.97	0.03	46	0.1
						DRD2	rs1800497 (Taq1A)	A1/A1 vs. A2 carrier	Asian + Caucasian	8	691	OR	1.39	0.91, 2.13	0.13	42	0.11
						DRD2	rs1800497 (Taq1A)	A1 carrier vs. A2/A2	Asian + Caucasian	8	748	OR	1.3	0.92, 1.84	0.14	26	0.22
3	2015	de Matos	26213377	Fixed or Random (depends on the heterogeneity)	Antipsychotic drug response	DRD1	rs4532	G allele vs. A allele	Caucasian + AfAm + Asian + Indian + Brazilian	6	650	OR	1.17	0.90, 1.52	0.23	51	0.07
					Antipsychotic drug response	DRD1	rs4532	AA vs. G carriers	Caucasian + AfAm + Asian + Indian + Brazilian	6	650	OR	0.84	0.59, 1.19	0.33	34	0.18
					Antipsychotic drug response	DRD1	rs4532	GG vs. A carriers	Caucasian + AfAm + Asian + Indian + Brazilian	6	650	OR	1.24	0.76, 2.02	0.38	38	0.17
					Clozapine response	DRD1	rs4532	G allele vs. A allele	Caucasian + AfAm + Brazilian	3	346	OR	1.14	0.49, 2.65	0.75	76	0.02
					Clozapine response	DRD1	rs4532	AA vs. G carriers	Caucasian + AfAm + Brazilian	3	346	OR	0.79	0.51, 1.23	0.3	55	0.11
					Clozapine response	DRD1	rs4532	GG vs. A carriers	Caucasian + AfAm + Brazilian	3	346	OR	1.26	0.66, 2.42	0.48	59	0.09
4	2016	Huang	26745992	Fixed	Antipsychotic response	COMT	rs4680 (Val158Met)	Recessive (M/M vs. V/M and V/V)	EU + AfAm + Asian + Hispanic + South Indian + other	15	1416	OR	1.37	1.02–1.85	0.039	NA	NA
					Antipsychotic response	COMT	rs4680 (Val158Met)	Recessive (M/M vs. V/M and V/V)	Atypical antipsychotic	15	1207	OR	1.54	1.11-2.14	0.0098	NA	NA
					Antipsychotic response	COMT	rs4680 (Val158Met)	Recessive (M/M vs. V/M and V/V)	Typical antipsychotic	7	155	OR	0.78	0.36-1.70	0.54	NA	NA
					Antipsychotic response	COMT	rs4680 (Val158Met)	Dominant (M/M and V/M vs. V/V)	EU + AfAm + Asian + Hispanic + South Indian + other	15	1416	OR	1.07	0.83–1.37	0.58	NA	NA
					Antipsychotic response	COMT	rs4680 (Val158Met)	Allelic (M vs. V)	EU + AfAm + Asian + Hispanic + South Indian + other	15	1416	OR	1.13	0.96–1.34	0.14	NA	NA
					Antipsychotic response	COMT	rs4680 (Val158Met)	Allelic (M vs. V)	Atypical antipsychotic	15	1207	OR	1.2	1.01-1.44	0.043	NA	NA
					Antipsychotic response	COMT	rs4680 (Val158Met)	Allelic (M vs. V)	Typical antipsychotic	7	155	OR	0.78	0.49-1.22	0.27	NA	NA
5	2016	Gressier	26792444	Random	Clozapine response	DRD2	rs1799732 (141C Ins/Del)	Del carriers vs. InsIns	Caucasian + Chinese + AfAm	4	596	OR	0.96	0.48–1.94	0.91	60	0.06
					Clozapine response	DRD2	rs1799732 (141C Ins/Del)	Del carriers vs. InsIns	Caucasian	3	399	OR	0.74	0.28–1.92	0.54	67	0.05
					Clozapine response	DRD3	rs6280 (Ser9Gly)	TT vs. C carriers	Caucasian + Pakistanis + AfrAm + Turkish + Korean	7	852	OR	0.79	0.56–1.10	0.16	14	0.32
					Clozapine response	DRD3	rs6280 (Ser9Gly)	T allele vs. C allele	Caucasian + Pakistanis + AfrAm + Turkish + Korean	7	852	OR	0.83	0.66–1.03	0.1	5	0.39
					Clozapine response	DRD3	rs6280 (Ser9Gly)	TT vs. C carriers	Caucasian	5	653	OR	0.7	0.45–1.09	0.11	33	0.2
					Clozapine response	DRD3	rs6280 (Ser9Gly)	T allele vs. C allele	Caucasian	5	653	OR	0.78	0.57–1.07	0.13	30	0.22
					Clozapine response	HTR2A	rs6313	CC vs. T carriers	Caucasian + AfAm + Asian	7	868	OR	0.68	0.49–0.93	0.02	7	0.38
					Clozapine response	HTR2A	rs6313	C allele vs. T allele	Caucasian + AfAm + Asian	7	868	OR	0.85	0.69–1.04	0.11	0	0.44
					Clozapine response	HTR2A	rs6313	CC vs. T carriers	Caucasian	4	494	OR	0.57	0.37–0.89	0.01	20	0.29
					Clozapine response	HTR2A	rs6313	C allele vs. T allele	Caucasian	4	494	OR	0.74	0.55–0.99	0.04	13	0.33
					Clozapine response	HTR2A	rs6311	GG vs. A carriers	Caucasian + AfAm + Asian	4	547	OR	0.63	0.35–1.15	0.13	56	0.08
					Clozapine response	HTR2A	rs6311	G allele vs. A allele	Caucasian + AfAm + Asian	4	547	OR	0.8	0.55–1.16	0.24	48	0.12
					Clozapine response	HTR2A	rs6314	C carriers vs. TT	Caucasian + AfAm + Asian	5	671	OR	4.43	1.21-16.26	0.02	0	0.93
					Clozapine response	HTR2A	rs6314	CC vs. T carriers	Caucasian + AfAm + Asian	5	671	OR	1.6	1.05–2.42	0.03	0	0.78
					Clozapine response	HTR2A	rs6314	C allele vs. T allele	Caucasian + AfAm + Asian	5	671	OR	1.75	1.20–2.56	0.004	0	0.77
					Clozapine response	HTR2A	rs6314	C carriers vs. TT	Caucasian	4	490	OR	3.86	0.91–16.35	0.07	0	0.88
					Clozapine response	HTR2A	rs6314	CC vs. T carriers	Caucasian	4	490	OR	1.36	0.83–2.24	0.22	0	0.93
					Clozapine response	HTR2A	rs6314	C allele vs. T allele	Caucasian	4	490	OR	1.53	0.97–2.40	0.07	0	0.89
					Clozapine response	HTR2C	rs6318	C(+) vs. C(-)	Caucasian + AfAm + Asian	4	558	OR	1.74	0.86–3.53	0.12	48	0.12
					Clozapine response	HTR2C	rs6318	C(+) vs. C(-)	Caucasian	4	519	OR	1.86	0.87–3.96	0.11	48	0.12
					Clozapine response	HTR3A	rs1062613	C allele vs. T allele	Caucasian + Korean + Indian	4	1026	OR	0.47	0.24–0.93	0.03	50	0.11
					Clozapine response	TNFa	rs1800629	A carriers vs. GG	Chinese + Various	3	334	OR	0.75	0.44–1.27	0.28	0	0.61
6	2016	Cargnin	26854986	Random	Antipsychotic drug response	BDNF	rs6265 (Val66Met; G196A)	A carriers vs. GG	Caucasian + Asian + South Indian	9	2461	OR	0.93	0.72, 1.19	0.55	43	0.08
					Antipsychotic drug response	BDNF	rs6265 (Val66Met; G196A)	AA vs. GG	Caucasian + Asian + South Indian	9	1585	OR	0.82	0.59, 1.15	0.25	0	0.73
					Antipsychotic drug response	BDNF	rs6265 (Val66Met; G196A)	AA vs. G carriers	Caucasian + Asian + South Indian	9	2461	OR	0.81	0.60, 1.10	0.18	0	0.61
					Antipsychotic drug response	BDNF	rs6265 (Val66Met; G196A)	A allele vs. G allele	Caucasian + Asian + South Indian	9	2461	OR	0.92	0.76, 1.10	0.34	37	0.12
					Antipsychotic drug response	BDNF	rs6265 (Val66Met; G196A)	A carriers vs. GG	Caucasian	4	1539	OR	0.84	0.55, 1.29	0.43	68	0.02
					Antipsychotic drug response	BDNF	rs6265 (Val66Met; G196A)	AA vs. GG	Caucasian	4	1056	OR	0.73	0.40, 1.34	0.31	0	0.54
					Antipsychotic drug response	BDNF	rs6265 (Val66Met; G196A)	AA vs. G carriers	Caucasian	4	1539	OR	0.75	0.41, 1.36	0.31	0	0.6
					Antipsychotic drug response	BDNF	rs6265 (Val66Met; G196A)	A allele vs. G allele	Caucasian	4	1539	OR	0.86	0.62, 1.19	0.36	60	0.06
					Antipsychotic drug response	BDNF	rs6265 (Val66Met; G196A)	A carriers vs. GG	Asian	4	499	OR	0.88	0.59, 1.31	0.53	0	0.9
					Antipsychotic drug response	BDNF	rs6265 (Val66Met; G196A)	AA vs. GG	Asian	4	277	OR	0.73	0.45, 1.18	0.2	0	0.7
					Antipsychotic drug response	BDNF	rs6265 (Val66Met; G196A)	AA vs. G carriers	Asian	4	499	OR	0.78	0.49, 1.23	0.28	17	0.31
					Antipsychotic drug response	BDNF	rs6265 (Val66Met; G196A)	A allele vs. G allele	Asian	4	499	OR	0.86	0.67, 1.10	0.23	0	0.71
					Atypical AP response	BDNF	rs6265 (Val66Met; G196A)	A carriers vs. GG	NA	7	1518	OR	0.97	0.74, 1.26	0.8	19	0.29
					Atypical AP response	BDNF	rs6265 (Val66Met; G196A)	AA vs. GG	NA	7	964	OR	0.85	0.57, 1.28	0.45	0	0.64
					Atypical AP response	BDNF	rs6265 (Val66Met; G196A)	AA vs. G carriers	NA	7	1518	OR	0.87	0.61, 1.26	0.46	0	0.48
					Atypical AP response	BDNF	rs6265 (Val66Met; G196A)	A allele vs. G allele	NA	7	1518	OR	0.94	0.77, 1.16	0.57	24	0.25
					Clozapine response	BDNF	rs6265 (Val66Met; G196A)	A carriers vs. GG	NA	3	772	OR	1.08	0.77, 1.52	0.64	0	0.54
					Clozapine response	BDNF	rs6265 (Val66Met; G196A)	AA vs. GG	NA	3	507	OR	0.98	0.53, 1.82	0.95	0	0.98
					Clozapine response	BDNF	rs6265 (Val66Met; G196A)	AA vs. G carriers	NA	3	772	OR	1.12	0.66, 1.92	0.67	0	0.83
					Clozapine response	BDNF	rs6265 (Val66Met; G196A)	A allele vs. G allele	NA	3	772	OR	1.08	0.83, 1.40	0.57	0	0.85
7	2016	Takekita	26568455	Random	Antipsychotic response (improvement of overall symptoms)	HTR1A	rs6295	CC vs. G carriers	Asian + Caucasian + South Indian	9	1226	SMD	0.08	-0.09, 0.25	0.37	47	0.06
					Antipsychotic response (improvement of overall symptoms)	HTR1A	rs6295	C carriers vs. GG	Asian + Caucasian + South Indian	9	1226	SMD	0.11	-0.06, 0.27	0.2	0	0.78
					Antipsychotic response (improvement of overall symptoms)	HTR1A	rs6295	C allele vs. G allele	Asian + Caucasian + South Indian	9	1226	SMD	0.07	-0.04, 0.17	0.21	27	0.2
					Antipsychotic response (improvement of overall symptoms)	HTR1A	rs878567	CC vs. G carriers	Asian + Caucasian + South Indian	4	743	SMD	0.02	-0.14, 0.17	0.85	0	0.81
					Antipsychotic response (improvement of overall symptoms)	HTR1A	rs878567	C carriers vs. GG	Asian + Caucasian + South Indian	4	743	SMD	0.04	-0.27, 0.35	0.79	36	0.2
					Antipsychotic response (improvement of overall symptoms)	HTR1A	rs878567	C allele vs. G allele	Asian + Caucasian + South Indian	4	743	SMD	0.02	-0.09, 0.13	0.75	0	0.89
					Antipsychotic response (improvement of overall symptoms)	HTR1A	rs1423691	CC vs. G carriers	Asian + Caucasian + South Indian	3	666	SMD	-0.04	-0.21, 0.13	0.66	0	0.69
					Antipsychotic response (improvement of overall symptoms)	HTR1A	rs1423691	C carriers vs. GG	Asian + Caucasian + South Indian	3	666	SMD	-0.05	-0.46, 0.36	0.8	62	0.07
					Antipsychotic response (improvement of overall symptoms)	HTR1A	rs1423691	C allele vs. G allele	Asian + Caucasian + South Indian	3	666	SMD	0	-0.11, 0.12	0.97	0	0.86
					Improvement of negative symptoms	HTR1A	rs6295	CC vs. G carriers	Asian + Caucasian	9	894	SMD	0.18	-0.04, 0.39	0.1	53	0.03
					Improvement of negative symptoms	HTR1A	rs6295	C carriers vs. GG	Asian + Caucasian	8	864	SMD	0.13	-0.09, 0.36	0.24	0	0.55
					Improvement of negative symptoms	HTR1A	rs6295	C allele vs. G allele	Asian + Caucasian	8	864	SMD	0.14	0.01, 0.28	0.04	38	0.12
					Improvement of negative symptoms	HTR1A	rs878567	CC vs. G carriers	NA	3	378	SMD	0.09	-0.13, 0.31	0.41	0	0.65
					Improvement of negative symptoms	HTR1A	rs878567	C carriers vs. GG	NA	3	378	SMD	0.08	-0.51, 0.68	0.78	57	0.1
					Improvement of negative symptoms	HTR1A	rs878567	C allele vs. G allele	NA	3	378	SMD	0.08	-0.09, 0.24	0.38	0	0.93
					Improvement of negative symptoms	HTR1A	rs1423691	CC vs. G carriers	NA	2	302	SMD	0.03	-0.22, 0.27	0.82	0	0.98
					Improvement of negative symptoms	HTR1A	rs1423691	C carriers vs. GG	NA	2	302	SMD	-0.1	-0.77, 0.56	0.76	65	0.09
					Improvement of negative symptoms	HTR1A	rs1423691	C allele vs. G allele	NA	2	302	SMD	0	-0.18, 0.19	0.98	0	0.47
					Improvement of positive symptoms	HTR1A	rs6295	CC vs. G carriers	Asian + Caucasian	9	894	SMD	0.02	-0.12, 0.16	0.76	0	0.67
					Improvement of positive symptoms	HTR1A	rs6295	C carriers vs. GG	Asian + Caucasian	8	864	SMD	-0.04	-0.26, 0.18	0.73	0	0.96
					Improvement of positive symptoms	HTR1A	rs6295	C allele vs. G allele	Asian + Caucasian	8	864	SMD	-0.01	-0.12, 0.09	0.84	0	0.87
					Improvement of positive symptoms	HTR1A	rs878567	CC vs. G carriers	NA	3	378	SMD	-0.05	-0.27, 0.16	0.63	0	0.51
					Improvement of positive symptoms	HTR1A	rs878567	C carriers vs. GG	NA	3	378	SMD	-0.12	-0.48, 0.24	0.51	0	0.79
					Improvement of positive symptoms	HTR1A	rs878567	C allele vs. G allele	NA	3	378	SMD	-0.06	-0.22, 0.11	0.49	0	0.59
					Improvement of positive symptoms	HTR1A	rs1423691	CC vs. G carriers	NA	2	302	SMD	0.06	-0.30, 0.18	0.63	0	0.44
					Improvement of positive symptoms	HTR1A	rs1423691	C carriers vs. GG	NA	2	302	SMD	-0.16	-0.55, 0.23	0.42	0	0.62
					Improvement of positive symptoms	HTR1A	rs1423691	C allele vs. G allele	NA	2	302	SMD	-0.07	-0.26, 0.11	0.45	0	0.49
8	2019	Ma	30103286	Random	Responce to risperidone	DRD1	rs5326	GG vs. AA	Chinese	2	124	WMD	-3.36	-25.32, 18.60	0.76	47	0.17
					Responce to risperidone	DRD1	rs5326	GG vs. GA	Chinese	2	171	WMD	-0.74	-11.00, 9.51	0.89	25	0.25
					Responce to risperidone	DRD1	rs5326	GA vs. AA	Chinese	2	73	WMD	-1.85	-18.27, 14.57	0.83	0	0.49
					Responce to risperidone	DRD1	rs4867798	TT vs. CC	Chinese	2	88	WMD	-1.07	-12.34, 10.21	0.85	0	0.64
					Responce to risperidone	DRD1	rs4867798	TT vs. TC	Chinese	2	147	WMD	1.92	-7.23, 11.07	0.68	0	0.92
					Responce to risperidone	DRD1	rs4867798	TC vs. CC	Chinese	2	135	WMD	-3.28	-13.19, 6.62	0.52	0	0.65
					Responce to risperidone	DRD1	rs4532	TT vs. TC	Chinese	2	184	WMD	1.52	-7.12, 10.17	0.73	0	0.73
					Responce to risperidone	DRD1	rs11746641	GG vs. TT	Chinese	1	407	WMD	4.92	1.21, 8.63	NA	NA
					Responce to risperidone	DRD1	rs11746641	GG vs. TG	Chinese	1	336	WMD	3.55	-0.14, 7.24	NA	NA
					Responce to risperidone	DRD1	rs11746641	TG vs. TT	Chinese	1	637	WMD	1.37	-0.90, 3.64	NA	NA
					Responce to risperidone	DRD2	rs1800497 (Taq1A)	A1A1 vs. A2A2	Chinese + Indian	3	292	OR	1.17	0.64, 2.13	0.61	0	0.48
					Responce to risperidone	DRD2	rs1800497 (Taq1A)	A1A1 vs. A1A2	Chinese + Indian	3	319	OR	1.03	0.56, 1.90	0.91	3	0.36
					Responce to risperidone	DRD2	rs1800497 (Taq1A)	A1A2 vs. A2A2	Chinese + Indian	3	493	OR	1.14	0.79, 1.65	0.48	0	0.94
					Responce to risperidone	DRD2	rs17294542 (Taq1B)	B1B1 vs. B2B2	Chinese + Indian	2	247	OR	2.01	0.97, 4.13	0.06	0	0.57
					Responce to risperidone	DRD2	rs17294542 (Taq1B)	B1B1 vs. B1B2	Chinese + Indian	2	256	OR	1.89	0.93, 3.85	0.08	0	0.65
					Responce to risperidone	DRD2	rs17294542 (Taq1B)	B1B2 vs. B2B2	Chinese + Indian	2	409	OR	1.07	0.72, 1.59	0.74	0	0.84
					Total score	DRD2	rs1801028 (Ser311Cys)	SerSer vs. SerCys	Chinese	2	806	WMD	-11.58	-17.35, -5.81	<0.0001	59	0.12
					Negative score	DRD2	rs1801028 (Ser311Cys)	SerSer vs. SerCys	Chinese	2	806	WMD	-13.53	-16.53, -10.53	<0.0001	0	0.34
					Positive score	DRD2	rs1801028 (Ser311Cys)	SerSer vs. SerCys	Chinese	2	806	WMD	-2.98	-7.74, 1.77	0.22	0	0.52
9	2020	Yoshikawa	31636356	Random	Improvement of negative symptoms	HTR1A	rs6295	CC vs. G carriers	European	5	523	SMD	0.56	0.33, 0.80	<0.0001	9.64
					Improvement of positive symptoms	HTR1A	rs6295	CC vs. G carriers	European	5	523	SMD	0.33	0.05, 0.62	0.0229	35.38
10	2022	Yan	34919991	Fixed or Random (depends on the heterogeneity)	clinical response to AAPs	HTR2A	rs6313 (T102C)	Allele (T vs. C)	Mainly Caucasian + Asian	17	2359	OR	1.02	0.85, 1.21	0.86	46.3	0.019
					clinical response to AAPs	HTR2A	rs6313 (T102C)	Recessive (TT vs. TC + CC)	Mainly Caucasian + Asian	17	2359	OR	0.97	0.79, 1.18	0.733	29.2	0.125
					clinical response to AAPs	HTR2A	rs6313 (T102C)	Dominant (TT + TC vs. CC)	Mainly Caucasian + Asian	17	2359	OR	1.07	0.79, 1.46	0.664	46.2	0.019
					clinical response to AAPs	HTR2A	rs6313 (T102C)	Co-dominant (TT vs. CC)	Mainly Caucasian + Asian	17	2359	OR	1.01	0.71, 1.46	0.936	37.1	0.063
					clinical response to AAPs	HTR2A	rs6313 (T102C)	Allele (T vs. C)	Caucasian	8	1194	OR	1.05	0.78, 1.41	0.73	58.2	0.413
					clinical response to AAPs	HTR2A	rs6313 (T102C)	Recessive (TT vs. TC + CC)	Caucasian	8	1194	OR	0.98	0.73, 1.31	0.87	0	0.436
					clinical response to AAPs	HTR2A	rs6313 (T102C)	Dominant (TT + TC vs. CC)	Caucasian	8	1194	OR	1.02	0.54, 1.91	0.961	71.8	0.001
					clinical response to AAPs	HTR2A	rs6313 (T102C)	Co-dominant (TT vs. CC)	Caucasian	8	1194	OR	0.99	0.54, 1.82	0.972	45.7	0.075
					clinical response to AAPs	HTR2A	rs6313 (T102C)	Allele (T vs. C)	Asian	7	858	OR	0.95	0.70, 1.29	0.741	50.1	0.061
					clinical response to AAPs	HTR2A	rs6313 (T102C)	Recessive (TT vs. TC + CC)	Asian	7	858	OR	0.91	0.67, 1.23	0.533	57.7	0.028
					clinical response to AAPs	HTR2A	rs6313 (T102C)	Dominant (TT + TC vs. CC)	Asian	7	858	OR	1.11	0.78, 1.60	0.559	0	0.596
					clinical response to AAPs	HTR2A	rs6313 (T102C)	Co-dominant (TT vs. CC)	Asian	7	858	OR	0.92	0.49, 1.75	0.81	47.6	0.076
					clinical response to AAPs	HTR2A	rs6313 (T102C)	Allele (T vs. C)	Mixed	2	307	OR	1.09	0.79, 1.50	0.613	0	0.431
					clinical response to AAPs	HTR2A	rs6313 (T102C)	Recessive (TT vs. TC + CC)	Mixed	2	307	OR	1.17	0.65, 2.10	0.608	0	0.334
					clinical response to AAPs	HTR2A	rs6313 (T102C)	Dominant (TT + TC vs. CC)	Mixed	2	307	OR	1.09	0.67, 1.79	0.725	0	0.596
					clinical response to AAPs	HTR2A	rs6313 (T102C)	Co-dominant (TT vs. CC)	Mixed	2	307	OR	1.21	0.61, 2.38	0.591	0	0.326
					response to Clozapine	HTR2A	rs6313 (T102C)	Allele (T vs. C)	Caucasian + Asian + Mixed	6	711	OR	1.05	0.78, 1.42	0.729	43.4	0.116
					response to Clozapine	HTR2A	rs6313 (T102C)	Recessive (TT vs. TC + CC)	Caucasian + Asian + Mixed	6	711	OR	0.83	0.56, 1.22	0.334	25.4	0.244
					response to Clozapine	HTR2A	rs6313 (T102C)	Dominant (TT + TC vs. CC)	Caucasian + Asian + Mixed	6	711	OR	1.33	0.83, 2.12	0.234	41.9	0.126
					response to Clozapine	HTR2A	rs6313 (T102C)	Co-dominant (TT vs. CC)	Caucasian + Asian + Mixed	6	711	OR	1.03	0.59, 1.81	0.907	24.7	0.248
					response to Olanzapine	HTR2A	rs6313 (T102C)	Allele (T vs. C)	Caucasian + Asian	6	633	OR	0.95	0.76, 1.20	0.686	0	4.448
					response to Olanzapine	HTR2A	rs6313 (T102C)	Recessive (TT vs. TC + CC)	Caucasian + Asian	6	633	OR	1.03	0.73, 1.46	0.87	16.5	0.307
					response to Olanzapine	HTR2A	rs6313 (T102C)	Dominant (TT + TC vs. CC)	Caucasian + Asian	6	633	OR	0.81	0.48, 1.35	0.441	22.9	0.261
					response to Olanzapine	HTR2A	rs6313 (T102C)	Co-dominant (TT vs. CC)	Caucasian + Asian	6	633	OR	0.99	0.58, 1.69	0.97	6.7	0.373
					response to Risperidone	HTR2A	rs6313 (T102C)	Allele (T vs. C)	Caucasian + Asian	5	1015	OR	1.03	0.67, 1.58	0.889	74.5	0.003
					response to Risperidone	HTR2A	rs6313 (T102C)	Recessive (TT vs. TC + CC)	Caucasian + Asian	5	1015	OR	1.02	0.74, 1.39	0.925	57.8	0.05
					response to Risperidone	HTR2A	rs6313 (T102C)	Dominant (TT + TC vs. CC)	Caucasian + Asian	5	1015	OR	1.07	0.55, 2.11	0.839	65.9	0.02
					response to Risperidone	HTR2A	rs6313 (T102C)	Co-dominant (TT vs. CC)	Caucasian + Asian	5	1015	OR	0.99	0.40, 2.45	0.976	70	0.01
					clinical response to AAPs	HTR2A	rs6311 (A-1438G)	Allele (A vs. G)	Caucasian + Asian	7	1408	OR	1.59	1.14, 2.22	0.006	72.3	0.001
					clinical response to AAPs	HTR2A	rs6311 (A-1438G)	Recessive (AA vs. GA + GG)	Caucasian + Asian	7	1408	OR	1.49	1.12, 1.99	0.007	0	0.446
					clinical response to AAPs	HTR2A	rs6311 (A-1438G)	Dominant (AA + GA vs. GG)	Caucasian + Asian	7	1408	OR	2.28	1.26, 4.12	0.007	79.1	0
					clinical response to AAPs	HTR2A	rs6311 (A-1438G)	Co-dominant (AA vs. GG)	Caucasian + Asian	7	1408	OR	2.32	1.12, 4.34	0.009	64.2	0.01
					clinical response to AAPs	HTR2A	rs6311 (A-1438G)	Allele (A vs. G)	Caucasian	4	983	OR	1.39	0.96, 2.01	0.078	65.3	0.035
					clinical response to AAPs	HTR2A	rs6311 (A-1438G)	Recessive (AA vs. GA + GG)	Caucasian	4	983	OR	1.27	0.85, 1.89	0.235	0	0.789
					clinical response to AAPs	HTR2A	rs6311 (A-1438G)	Dominant (AA + GA vs. GG)	Caucasian	4	983	OR	1.72	0.91, 3.23	0.093	76.7	0.005
					clinical response to AAPs	HTR2A	rs6311 (A-1438G)	Co-dominant (AA vs. GG)	Caucasian	4	983	OR	1.59	0.94, 2.68	0.081	23.7	0.269
					clinical response to AAPs	HTR2A	rs6311 (A-1438G)	Allele (A vs. G)	Asian	3	425	OR	1.87	1.05, 3.33	0.034	69.9	0.036
					clinical response to AAPs	HTR2A	rs6311 (A-1438G)	Recessive (AA vs. GA + GG)	Asian	3	425	OR	1.79	1.17, 2.72	0.007	37.2	0.203
					clinical response to AAPs	HTR2A	rs6311 (A-1438G)	Dominant (AA + GA vs. GG)	Asian	3	425	OR	3.4	1.15, 10.10	0.027	72.7	0.026
					clinical response to AAPs	HTR2A	rs6311 (A-1438G)	Co-dominant (AA vs. GG)	Asian	3	425	OR	3.44	1.07, 11.10	0.039	70.4	0.034
					response to Olanzapine	HTR2A	rs6311 (A-1438G)	Allele (A vs. G)	Asian	2	346	OR	1.65	0.69, 3.96	0.262	84.1	0.012
					response to Olanzapine	HTR2A	rs6311 (A-1438G)	Recessive (AA vs. GA + GG)		2	346	OR	1.85	1.18, 2.90	0.007	67	0.082
					response to Olanzapine	HTR2A	rs6311 (A-1438G)	Dominant (AA + GA vs. GG)		2	346	OR	2.35	1.25, 4.53	0.271	81.6	0.02
					response to Olanzapine	HTR2A	rs6311 (A-1438G)	Co-dominant (AA vs. GG)		2	346	OR	2.7	0.46, 15.89	0.273	84.3	0.012
					response to Risperidone	HTR2A	rs6311 (A-1438G)	Allele (A vs. G)	Asian + Caucasian	4	792	OR	1.53	0.95, 2.45	0.078	70	0.018
					response to Risperidone	HTR2A	rs6311 (A-1438G)	Recessive (AA vs. GA + GG)		4	792	OR	1.34	0.86, 2.10	0.201	0	0.795
					response to Risperidone	HTR2A	rs6311 (A-1438G)	Dominant (AA + GA vs. GG)		4	792	OR	2.21	0.92, 5.31	0.076	81.8	0.001
					response to Risperidone	HTR2A	rs6311 (A-1438G)	Co-dominant (AA vs. GG)		4	792	OR	2.14	0.90, 5.07	0.085	56.6	0.075
					response to Clozapine	HTR2A	rs6311 (A-1438G)	Allele (A vs. G)	Caucasian	1	270	OR	1.65	1.14, 2.40	0.008	NA
					response to Clozapine	HTR2A	rs6311 (A-1438G)	Recessive (AA vs. GA + GG)		1	270	OR	1.17	0.59, 2.34	0.646	NA
					response to Clozapine	HTR2A	rs6311 (A-1438G)	Dominant (AA + GA vs. GG)		1	270	OR	2.46	1.46, 4.14	0.001	NA
					response to Clozapine	HTR2A	rs6311 (A-1438G)	Co-dominant (AA vs. GG)		1	270	OR	1.96	0.93, 4.13	0.075	NA
11	2022	Liu	35835396	Fixed or Random (depends on the heterogeneity)	Antipsychotic drug response	DRD3	rs6280 (Ser9Gly)	T allele vs. C allele	Caucasian + AfAm + Asian	14	1769	OR	0.81	0.69, 0.95	0.009	26.4	0.171
					Antipsychotic drug response	DRD3	rs6280 (Ser9Gly)	T allele vs. C allele	Caucasian	7	861	OR	0.72	0.58, 0.89	0.002	35.3	0.159
					Antipsychotic drug response	DRD3	rs6280 (Ser9Gly)	T allele vs. C allele	Asian	6	860	OR	0.95	0.75, 1.21	0.693	11.2	0.344
					Antipsychotic drug response	DRD3	rs6280 (Ser9Gly)	T allele vs. C allele	African American	1	48	OR	0.8	0.31, 2.04	0.64	NA	NA
					Antipsychotic drug response	DRD3	rs6280 (Ser9Gly)	TT vs. C carriers	Caucasian + AfAm + Asian	14	1769	OR	0.72	0.59, 0.89	0.002	25.9	0.175
					Antipsychotic drug response	DRD3	rs6280 (Ser9Gly)	TT vs. C carriers	Caucasian	7	861	OR	0.55	0.36, 0.86	0.008	50.4	0.06
					Antipsychotic drug response	DRD3	rs6280 (Ser9Gly)	TT vs. C carriers	Asian	6	860	OR	0.89	0.65, 1.22	0.476	0	0.762
					Antipsychotic drug response	DRD3	rs6280 (Ser9Gly)	TT vs. C carriers	African American	1	48	OR	0.44	0.04, 5.18	0.512	NA	NA
					Antipsychotic drug response	DRD3	rs6280 (Ser9Gly)	T carriers vs. CC	Caucasian + AfAm + Asian	13	1694	OR	0.86	0.59, 1.26	0.45	24.1	0.201
					Antipsychotic drug response	DRD3	rs6280 (Ser9Gly)	T carriers vs. CC	Caucasian	6	786	OR	0.7	0.42, 1.18	0.178	0	0.8
					Antipsychotic drug response	DRD3	rs6280 (Ser9Gly)	T carriers vs. CC	Asian	6	860	OR	1.21	0.64, 2.30	0.559	61	0.025
					Antipsychotic drug response	DRD3	rs6280 (Ser9Gly)	T carriers vs. CC	African American	1	48	OR	0.87	0.27, 2.73	0.807	NA	NA
					Antipsychotic drug response	DRD3	rs6280 (Ser9Gly)	TT vs. CC	Caucasian + AfAm + Asian	13	870	OR	0.73	0.48, 1.11	0.138	24.3	0.198
					Antipsychotic drug response	DRD3	rs6280 (Ser9Gly)	TT vs. CC	Caucasian	6	438	OR	0.57	0.33, 0.99	0.045	0	0.64
					Antipsychotic drug response	DRD3	rs6280 (Ser9Gly)	TT vs. CC	Asian	6	401	OR	0.93	0.22, 4.01	0.926	55.8	0.045
					Antipsychotic drug response	DRD3	rs6280 (Ser9Gly)	TT vs. CC	African American	1	31	OR	0.43	0.04, 5.35	0.514	NA	NA
12	2010	Sicard	21121776	Random	antipsychotic-induced weight gain	HTR2C	rs3813929 (C-759T)	C vs. T	European + AfAm + Asian + Hispanic + NA	12	NA	OR	2.42	1.15, 5.09	0.02	NA	NA
					antipsychotic-induced weight gain	HTR2C	rs3813929 (C-759T)	C vs. T	European + AfAm + Hispanic + NA	8	NA	OR	3.2	1.40, 7.28	0.006	NA
13	2014	Shen	24909251	Fixed or Random (depends on the heterogeneity)	antipsychotic-induced weight gain	LEP	rs7799039 (-2548G/A)	A vs. G	Asian + European	6	891	OR	1.33	0.92, 1.93	0.127	NA	0.012
					antipsychotic-induced weight gain	LEP	rs7799039 (-2548G/A)	GA +AA versus GG	Asian + European	6	891	OR	1.24	0.83, 1.84	0.294	NA	0.121
					antipsychotic-induced weight gain	LEP	rs7799039 (-2548G/A)	AA versus GA+GG	Asian + European	7	1019	OR	1.25	0.96, 1.64	0.103	NA	0.055
					antipsychotic-induced weight gain	LEP	rs7799039 (-2548G/A)	AA versus GG	Asian + European	6	891	OR	1.32	0.84, 2.08	0.228	NA	0.065
					antipsychotic-induced weight gain	LEP	rs7799039 (-2548G/A)	GA versus GG	Asian + European	6	891	OR	1.23	0.80, 1.88	0.339	NA	0.323
					antipsychotic-induced weight gain	LEP	rs7799039 (-2548G/A)	A vs. G	Asian	4	563	OR	1.58	1.20, 2.07	0.001	NA	0.061
					antipsychotic-induced weight gain	LEP	rs7799039 (-2548G/A)	GA + AA versus GG	Asian	4	563	OR	2.2	1.12, 4.31	0.022	NA	0.133
					antipsychotic-induced weight gain	LEP	rs7799039 (-2548G/A)	AA versus GA+GG	Asian	4	563	OR	1.62	1.15, 2.26	0.005	NA	0.103
					antipsychotic-induced weight gain	LEP	rs7799039 (-2548G/A)	AA versus GG	Asian	4	563	OR	2.37	1.19, 4.73	0.014	NA	0.082
					antipsychotic-induced weight gain	LEP	rs7799039 (-2548G/A)	GA versus GG	Asian	4	563	OR	2.03	0.98, 4.20	0.057	NA	0.309
					antipsychotic-induced weight gain	LEP	rs7799039 (-2548G/A)	A vs. G	European	2	328	OR	0.88	0.64, 1.21	0.43	NA	0.636
					antipsychotic-induced weight gain	LEP	rs7799039 (-2548G/A)	GA +AA versus GG	European	2	328	OR	0.87	0.53, 1.44	0.594	NA	0.495
					antipsychotic-induced weight gain	LEP	rs7799039 (-2548G/A)	AA versus GA+GG	European	3	456	OR	0.78	0.49, 1.24	0.296	NA	0.964
					antipsychotic-induced weight gain	LEP	rs7799039 (-2548G/A)	AA versus GG	European	2	328	OR	0.77	0.41, 1.46	0.423	NA	0.635
					antipsychotic-induced weight gain	LEP	rs7799039 (-2548G/A)	GA versus GG	European	2	328	OR	0.92	0.54, 1.57	0.767	NA	0.483
14	2014	Ma	25152019	Fixed or Random (depends on the heterogeneity)	olanzapine-induced weight gain	HTR2C	rs3813929 (C-759T)	T present vs. T absent	Caucasian + Asian	4	289	OR	0.43	0.07, 2.61	0.36	77	0.005
					olanzapine-induced weight gain	HTR2C	rs3813929 (C-759T)	T present vs. T absent	Caucasian	3	210	OR	0.2	0.01, 4.92	0.32	84	0.002
					olanzapine-induced weight gain	HTR2C	rs3813929 (C-759T)	T present vs. T absent	Asian	1	79	OR	1.35	0.38, 4.85	0.65	NA
					olanzapine-induced weight gain	HTR2C	rs3813929 (C-759T)	C present vs. C absent	Caucasian + Asian	3	247	OR	1.17	0.25, 5.39	0.84	32	0.23
					olanzapine-induced weight gain	HTR2C	rs3813929 (C-759T)	C present vs. C absent	Caucasian	2	168	OR	2.07	0.16, 26.72	0.58	54	0.14
					olanzapine-induced weight gain	HTR2C	rs3813929 (C-759T)	C present vs. C absent	Asian	1	79	OR	0.6	0.09, 3.79	0.59	NA
					antipsychotic-induced metabolic syndrome	HTR2C	rs3813929 (C-759T)	T present vs. T absent	Caucasian + Asian + African + Mediterranean + Hindustan + Mixed	6	801	OR	1.18	0.84, 1.67	0.33	0	0.95
					antipsychotic-induced metabolic syndrome	HTR2C	rs3813929 (C-759T)	T present vs. T absent	White	4	539	OR	1.14	0.75, 1.72	0.54	0	0.91
					antipsychotic-induced metabolic syndrome	HTR2C	rs3813929 (C-759T)	T present vs. T absent	Asian	1	144	OR	1.62	0.69, 3.81	0.27	NA
					antipsychotic-induced metabolic syndrome	HTR2C	rs3813929 (C-759T)	T present vs. T absent	Unknown	1	118	OR	1.02	0.43, 2.42	0.97	NA
					antipsychotic-induced metabolic syndrome	HTR2C	rs1414334:C/G	C present vs. C absent	Caucasian + Asian + African + Mediterranean + Hindustan + Mixed	3	437	OR	2.42	1.48, 3.96	0.0004	0	0.52
					antipsychotic-induced metabolic syndrome	HTR2C	rs518147 (-697G/C)	C allele vs. G allele	Caucasian + Asian + African + Mediterranean + Hindustan	3	422	OR	1.54	0.99, 2.39	0.05	0	0.6
15	2016	Zhang	27217270	Random	Antipsychotic-related weight or body mass index (BMI) changes	ADRA2A	rs1800544 (−1291C/G)	CC vs. G	NA	6	645	Hedges' g	-0.22	-0.39, -0.05	0.01	0
					Antipsychotic-related weight or body mass index (BMI) changes	ADRA2A	rs1800544 (−1291C/G)	CC vs. G	NA	5	516	OR > 7% or 10%	0.5	0.24, 1.05	0.07	61
					Antipsychotic-related weight or body mass index (BMI) changes	ADRA2A	rs1800544 (−1291C/G)	GG vs. C	NA	6	645	Hedges' g	0.3	0.09, 0.51	0.01	24
					Antipsychotic-related weight or body mass index (BMI) changes	ADRA2A	rs1800544 (−1291C/G)	GG vs. C	NA	5	516	OR > 7% or 10%	1.74	0.79, 3.85	0.17	58
					Antipsychotic-related weight or body mass index (BMI) changes	ADRA2A	rs1800544 (−1291C/G)	Additive (G)	NA	6	645	Hedges' g	0.2	0.06, 0.33	0.004	30
					Antipsychotic-related weight or body mass index (BMI) changes	ADRB3	rs4994 (Trp64Arg)	Trp/Trp vs. Arg	NA	6	680	Hedges' g	-0.20	-0.48, 0.10	0.18	54
					Antipsychotic-related weight or body mass index (BMI) changes	ADRB3	rs4994 (Trp64Arg)	Trp/Trp vs. Arg	NA	3	358	OR > 7% or 10%	1.1	0.44, 2.77	0.83	47
					Antipsychotic-related weight or body mass index (BMI) changes	ADRB3	rs4994 (Trp64Arg)	Arg/Arg vs. Trp	NA	2	235	Hedges' g	0.84	0.20, 1.47	0.01	0
					Antipsychotic-related weight or body mass index (BMI) changes	ANKK1	rs1800497	CC vs. T	NA	7	842	Hedges' g	0.05	-0.09, 0.19	0.51	0
					Antipsychotic-related weight or body mass index (BMI) changes	ANKK1	rs1800497	CC vs. T	NA	7	1181	OR > 7% or 10%	0.97	0.75, 1.25	0.8	0
					Antipsychotic-related weight or body mass index (BMI) changes	ANKK1	rs1800497	TT vs. C	NA	7	842	Hedges' g	-0.09	-0.44, 0.26	0.61	35
					Antipsychotic-related weight or body mass index (BMI) changes	ANKK1	rs1800497	TT vs. C	NA	7	1179	OR > 7% or 10%	0.93	0.64, 1.35	0.7	0
					Antipsychotic-related weight or body mass index (BMI) changes	ANKK1	rs1800497	Additive (C)	NA	7	842	Hedges' g	0.05	-0.09, 0.19	0.46	9
					Antipsychotic-related weight or body mass index (BMI) changes	BDNF	rs6265 (Val66Met; G/A)	AA vs. G	NA	7	1393	Hedges' g	0.06	-0.41, 0.53	0.81	82
					Antipsychotic-related weight or body mass index (BMI) changes	BDNF	rs6265 (Val66Met; G/A)	AA vs. G	NA	5	609	OR > 7% or 10%	0.79	0.37, 1.68	0.53	0
					Antipsychotic-related weight or body mass index (BMI) changes	BDNF	rs6265 (Val66Met; G/A)	GG vs. A	NA	7	1393	Hedges' g	0.13	-0.07, 0.32	0.21	61
					Antipsychotic-related weight or body mass index (BMI) changes	BDNF	rs6265 (Val66Met; G/A)	GG vs. A	NA	5	609	OR > 7% or 10%	1.49	1.02, 2.18	0.04	0
					Antipsychotic-related weight or body mass index (BMI) changes	CNR1	rs1049353 (1359 G/A)	AA vs. G	NA	4	534	Hedges' g	-0.08	-0.51, 0.36	0.74	0
					Antipsychotic-related weight or body mass index (BMI) changes	CNR1	rs1049353 (1359 G/A)	AA vs. G	NA	5	522	OR > 7% or 10%	1.31	0.51, 3.39	0.57	0
					Antipsychotic-related weight or body mass index (BMI) changes	CNR1	rs1049353 (1359 G/A)	GG vs. A	NA	4	534	Hedges' g	0.04	-0.14, 0.23	0.64	0
					Antipsychotic-related weight or body mass index (BMI) changes	CNR1	rs1049353 (1359 G/A)	GG vs. A	NA	5	522	OR > 7% or 10%	1.04	0.69, 1.58	0.84	0
					Antipsychotic-related weight or body mass index (BMI) changes	CNR1	rs806368	AA vs. G	NA	2	251	OR > 7% or 10%	0.84	0.53, 1.35	0.47	0
					Antipsychotic-related weight or body mass index (BMI) changes	CNR1	rs806368	GG vs. A	NA	2	251	OR > 7% or 10%	0.92	0.50, 1.71	0.8	0
					Antipsychotic-related weight or body mass index (BMI) changes	DRD2	rs1799732 (−141C Ins/Del)	Del/Del vs. Ins	NA	3	305	Hedges' g	0.36	-0.07, 0.79	0.1	0
					Antipsychotic-related weight or body mass index (BMI) changes	DRD2	rs1799732 (−141C Ins/Del)	Del/Del vs. Ins	NA	2	247	OR > 7% or 10%	1.94	0.65, 5.76	0.23	0
					Antipsychotic-related weight or body mass index (BMI) changes	DRD2	rs1799732 (−141C Ins/Del)	Ins/Ins vs. Del	NA	3	305	Hedges' g	-0.44	-0.86, -0.02	0.04	63
					Antipsychotic-related weight or body mass index (BMI) changes	DRD2	rs1799732 (−141C Ins/Del)	Ins/Ins vs. Del	NA	2	247	OR > 7% or 10%	0.63	0.27, 1.46	0.28	46
					Antipsychotic-related weight or body mass index (BMI) changes	DRD2	rs1799732 (−141C Ins/Del)	Additive (Del)	NA	3	305	Hedges' g	0.31	0.07, 0.54	0.01	0
					Antipsychotic-related weight or body mass index (BMI) changes	DRD2	rs1079598	CC vs. T	NA	5	595	Hedges' g	-0.07	-0.75, 0.61	0.85	55
					Antipsychotic-related weight or body mass index (BMI) changes	DRD2	rs1079598	CC vs. T	NA	4	485	OR > 7% or 10%	2.28	0.74, 7.07	0.15	0
					Antipsychotic-related weight or body mass index (BMI) changes	DRD2	rs1079598	TT vs. C	NA	5	595	Hedges' g	0.06	-0.13, 0.24	0.53	0
					Antipsychotic-related weight or body mass index (BMI) changes	DRD2	rs1079598	TT vs. C	NA	4	485	OR > 7% or 10%	0.72	0.45, 1.13	0.15	0
					Antipsychotic-related weight or body mass index (BMI) changes	DRD2	rs1799978	AA vs. G	NA	4	486	Hedges' g	-0.19	-0.43, 0.06	0.13	0
					Antipsychotic-related weight or body mass index (BMI) changes	DRD2	rs1799978	AA vs. G	NA	5	940	OR > 7% or 10%	0.88	0.62, 1.26	0.49	7
					Antipsychotic-related weight or body mass index (BMI) changes	DRD2	rs1801028 (Ser311Cys)	CC vs. T	NA	2	241	Hedges' g	0.17	-0.33, 0.66	0.5	0
					Antipsychotic-related weight or body mass index (BMI) changes	DRD2	rs2242591	AA vs. G	NA	4	480	Hedges' g	-0.17	-0.91, 0.58	0.66	51
					Antipsychotic-related weight or body mass index (BMI) changes	DRD2	rs2242591	AA vs. G	NA	4	814	OR > 7% or 10%	0.84	0.54, 1.31	0.44	0
					Antipsychotic-related weight or body mass index (BMI) changes	DRD2	rs2242591	GG vs. A	NA	4	480	Hedges' g	0.1	-0.11, 0.31	0.34	0
					Antipsychotic-related weight or body mass index (BMI) changes	DRD2	rs2242591	GG vs. A	NA	4	814	OR > 7% or 10%	1.07	0.77, 1.48	0.71	0
					Antipsychotic-related weight or body mass index (BMI) changes	DRD2	rs2242591	Additive (G)	NA	4	480	Hedges' g	0.09	-0.13, 0.32	0.42	17
					Antipsychotic-related weight or body mass index (BMI) changes	DRD2	rs6275 (C939T)	CC VS. T	NA	4	482	Hedges' g	-0.35	-0.54, -0.16	<0.001	0
					Antipsychotic-related weight or body mass index (BMI) changes	DRD2	rs6275 (C939T)	CC VS. T	NA	5	942	OR > 7% or 10%	0.79	0.59, 1.07	0.13	0
					Antipsychotic-related weight or body mass index (BMI) changes	DRD2	rs6275 (C939T)	TT vs. C	NA	4	482	Hedges' g	0.29	0.04, 0.53	0.02	5
					Antipsychotic-related weight or body mass index (BMI) changes	DRD2	rs6275 (C939T)	TT vs. C	NA	5	942	OR > 7% or 10%	1.39	0.86, 2.22	0.18	32
					Antipsychotic-related weight or body mass index (BMI) changes	DRD2	rs6275 (C939T)	Additive (T)	NA	4	482	Hedges' g	0.25	0.09, 0.41	0.002	0
					Antipsychotic-related weight or body mass index (BMI) changes	DRD2	rs7131056	AA vs. C	NA	4	480	Hedges' g	0.14	-0.14, 0.43	0.32	47
					Antipsychotic-related weight or body mass index (BMI) changes	DRD2	rs7131056	AA vs. C	NA	5	939	OR > 7% or 10%	1.15	0.62, 2.14	0.66	68
					Antipsychotic-related weight or body mass index (BMI) changes	DRD2	rs7131056	CC vs. A	NA	4	480	Hedges' g	-0.31	-0.51, -0.12	0.002	0
					Antipsychotic-related weight or body mass index (BMI) changes	DRD2	rs7131056	CC vs. A	NA	5	939	OR > 7% or 10%	0.78	0.52, 1.15	0.2	31
					Antipsychotic-related weight or body mass index (BMI) changes	DRD2	rs7131056	Additive (A)	NA	4	480	Hedges' g	0.19	0.03, 0.34	0.02	0
					Antipsychotic-related weight or body mass index (BMI) changes	FTO	rs9939609	AA vs. T	NA	6	790	Hedges' g	0.03	-0.25, 0.31	0.85	49
					Antipsychotic-related weight or body mass index (BMI) changes	FTO	rs9939609	AA vs. T	NA	3	364	OR > 7% or 10%	0.72	0.18, 2.92	0.65	66
					Antipsychotic-related weight or body mass index (BMI) changes	FTO	rs9939609	TT vs. A	NA	7	1027	Hedges' g	-0.01	-0.15, 0.12	0.85	0
					Antipsychotic-related weight or body mass index (BMI) changes	FTO	rs9939609	TT vs. A	NA	3	364	OR > 7% or 10%	1.52	0.96, 2.42	0.08	0
					Antipsychotic-related weight or body mass index (BMI) changes	GNB3	rs5443 (C825T)	CC vs. T	NA	10	1004	Hedges' g	-0.18	-0.38, 0.02	0.08	44
					Antipsychotic-related weight or body mass index (BMI) changes	GNB3	rs5443 (C825T)	CC vs. T	NA	4	443	OR > 7% or 10%	0.74	0.49, 1.13	0.16	0
					Antipsychotic-related weight or body mass index (BMI) changes	GNB3	rs5443 (C825T)	TT vs. C	NA	8	865	Hedges' g	0.28	0.08, 0.48	0.006	32
					Antipsychotic-related weight or body mass index (BMI) changes	GNB3	rs5443 (C825T)	TT vs. C	NA	4	443	OR > 7% or 10%	1.2	0.71, 2.03	0.49	2
					Antipsychotic-related weight or body mass index (BMI) changes	GNB3	rs5443 (C825T)	Additive (T)	NA	8	865	Hedges' g	0.18	0.04, 0.32	0.01	30
					Antipsychotic-related weight or body mass index (BMI) changes	HTR2A	rs6313 (102T/C)	CC vs. T	NA	7	814	Hedges' g	-0.12	-0.28, 0.04	0.16	0
					Antipsychotic-related weight or body mass index (BMI) changes	HTR2A	rs6313 (102T/C)	CC vs. T	NA	4	481	OR > 7% or 10%	0.79	0.48, 1.29	0.34	10
					Antipsychotic-related weight or body mass index (BMI) changes	HTR2A	rs6313 (102T/C)	TT vs. C	NA	7	814	Hedges' g	0.11	-0.05, 0.27	0.19	0
					Antipsychotic-related weight or body mass index (BMI) changes	HTR2A	rs6313 (102T/C)	TT vs. C	NA	4	481	OR > 7% or 10%	1.17	0.71, 1.92	0.54	6
					Antipsychotic-related weight or body mass index (BMI) changes	HTR2A	rs6313 (102T/C)	Additive(T)	NA	7	814	Hedges' g	0.08	-0.04, 0.20	0.17	0
					Antipsychotic-related weight or body mass index (BMI) changes	HTR2A	rs6314 (His452Tyr)	His/His vs. Tyr	NA	5	563	Hedges' g	-0.05	-0.42, 0.33	0.81	69
					Antipsychotic-related weight or body mass index (BMI) changes	HTR2A	rs6314 (His452Tyr)	His/His vs. Tyr	NA	4	485	OR > 7% or 10%	0.91	0.48, 1.71	0.76	41
					Antipsychotic-related weight or body mass index (BMI) changes	HTR2A	rs6314 (His452Tyr)	Try/Try vs. His	NA	3	324	Hedges' g	0.48	-0.69, 1.64	0.42	68
					Antipsychotic-related weight or body mass index (BMI) changes	HTR2A	rs6314 (His452Tyr)	Try/Try vs. His	NA	2	246	OR > 7% or 10%	1.62	0.23, 11.38	0.63	32
					Antipsychotic-related weight or body mass index (BMI) changes	HTR2C	rs3813929 (-759C/T)	CC vs. T	NA	20	2082	Hedges' g	0.23	0.04, 0.42	0.02	66
					Antipsychotic-related weight or body mass index (BMI) changes	HTR2C	rs3813929 (-759C/T)	CC vs. T	NA	18	1738	OR > 7% or 10%	1.96	1.19, 3.22	0.009	67
					Antipsychotic-related weight or body mass index (BMI) changes	HTR2C	rs6318 (Cys23Ser)	GG vs. C	NA	9	1111	Hedges' g	0.1	-0.10, 0.29	0.34	35
					Antipsychotic-related weight or body mass index (BMI) changes	HTR2C	rs6318 (Cys23Ser)	GG vs. C	NA	5	687	OR > 7% or 10%	1.47	1.03, 2.11	0.04	0
					Antipsychotic-related weight or body mass index (BMI) changes	HTR2C	rs518147 (-697G/C)	GG vs. C	NA	5	671	Hedges' g	0.18	0.02, 0.34	0.03	0
					Antipsychotic-related weight or body mass index (BMI) changes	HTR2C	rs518147 (-697G/C)	GG vs. C	NA	5	659	OR > 7% or 10%	1.86	1.03, 3.35	0.04	58
					Antipsychotic-related weight or body mass index (BMI) changes	HTR6	rs1805054 (267T/C)	CC vs. T	NA	5	576	Hedges' g	-0.03	-0.33, 0.28	0.87	48
					Antipsychotic-related weight or body mass index (BMI) changes	HTR6	rs1805054 (267T/C)	CC vs. T	NA	3	361	OR > 7% or 10%	0.92	0.47, 1.80	0.82	30
					Antipsychotic-related weight or body mass index (BMI) changes	HTR6	rs1805054 (267T/C)	TT vs. C	NA	3	338	Hedges' g	-0.11	-0.41, 0.20	0.5	0
					Antipsychotic-related weight or body mass index (BMI) changes	HTR6	rs1805054 (267T/C)	TT vs. C	NA	1	123	OR > 7% or 10%	0.33	0.04, 3.03	0.33	NA
					Antipsychotic-related weight or body mass index (BMI) changes	INSIG2	rs10490624	TT vs. C	NA	5	666	Hedges' g	0.07	-0.19, 0.33	0.61	44
					Antipsychotic-related weight or body mass index (BMI) changes	INSIG2	rs10490624	TT vs. C	NA	4	485	OR > 7% or 10%	0.96	0.54, 1.71	0.89	24
					Antipsychotic-related weight or body mass index (BMI) changes	INSIG2	rs17047764	CC vs. G	NA	5	665	Hedges' g	0.31	0.00, 0.61	0.05	23
					Antipsychotic-related weight or body mass index (BMI) changes	INSIG2	rs17047764	CC vs. G	NA	3	360	OR > 7% or 10%	1.55	0.55, 4.39	0.41	0
					Antipsychotic-related weight or body mass index (BMI) changes	INSIG2	rs17047764	GG vs. C	NA	5	665	Hedges' g	-0.17	-0.36, 0.02	0.08	10
					Antipsychotic-related weight or body mass index (BMI) changes	INSIG2	rs17047764	GG vs. C	NA	4	485	OR > 7% or 10%	1.2	0.81, 1.78	0.37	0
					Antipsychotic-related weight or body mass index (BMI) changes	INSIG2	rs17047764	Additive (C)	NA	5	665	Hedges' g	0.19	0.03, 0.35	0.02	10
					Antipsychotic-related weight or body mass index (BMI) changes	INSIG2	rs17587100	AA vs. C	NA	5	665	Hedges' g	0.05	-0.22, 0.32	0.73	23
					Antipsychotic-related weight or body mass index (BMI) changes	INSIG2	rs17587100	AA vs. C	NA	4	489	OR > 7% or 10%	0.65	0.26, 1.60	0.34	43
					Antipsychotic-related weight or body mass index (BMI) changes	INSIG2	rs7566605	CC vs. G	NA	5	655	Hedges' g	0.06	-0.19, 0.31	0.64	0
					Antipsychotic-related weight or body mass index (BMI) changes	INSIG2	rs7566605	CC vs. G	NA	4	481	OR > 7% or 10%	0.86	0.36, 2.05	0.74	34
					Antipsychotic-related weight or body mass index (BMI) changes	INSIG2	rs7566605	GG vs. C	NA	5	655	Hedges' g	0.1	-0.06, 0.27	0.22	11
					Antipsychotic-related weight or body mass index (BMI) changes	INSIG2	rs7566605	GG vs. C	NA	4	481	OR > 7% or 10%	0.87	0.59, 1.27	0.46	0
					Antipsychotic-related weight or body mass index (BMI) changes	LEP	rs7799039 (-2548A/G)	AA vs. G	NA	11	1138	Hedges' g	-0.08	-0.30, 0.13	0.45	51
					Antipsychotic-related weight or body mass index (BMI) changes	LEP	rs7799039 (-2548A/G)	AA vs. G	NA	4	414	OR > 7% or 10%	1.24	0.50, 3.05	0.64	74
					Antipsychotic-related weight or body mass index (BMI) changes	LEP	rs7799039 (-2548A/G)	GG vs. A	NA	10	967	Hedges' g	0.16	-0.01, 0.32	0.06	25
					Antipsychotic-related weight or body mass index (BMI) changes	LEP	rs7799039 (-2548A/G)	GG vs. A	NA	3	340	OR > 7% or 10%	0.73	0.33, 1.60	0.43	5
					Antipsychotic-related weight or body mass index (BMI) changes	LEP	rs7799039 (-2548A/G)	Additive (G)	NA	7	763	Hedges' g	0.07	-0.06, 0.19	0.27	0
					Antipsychotic-related weight or body mass index (BMI) changes	LEPR	rs1137101 (Q223R)	AA vs. G	NA	7	682	Hedges' g	0.03	-0.14, 0.19	0.74	0
					Antipsychotic-related weight or body mass index (BMI) changes	LEPR	rs1137101 (Q223R)	GG vs. A	NA	6	653	Hedges' g	0.09	-0.11, 0.30	0.38	0
					Antipsychotic-related weight or body mass index (BMI) changes	MC4R	rs489693	AA vs. C	NA	6	583	Hedges' g	0.8	0.20, 1.41	0.009	80
					Antipsychotic-related weight or body mass index (BMI) changes	MC4R	rs489693	CC vs. A	NA	6	583	Hedges' g	-0.28	-0.53, -0.03	0.03	52
					Antipsychotic-related weight or body mass index (BMI) changes	MC4R	rs489693	Additive (A)	NA	6	583	Hedges' g	0.3	0.04, 0.57	0.03	67
					Antipsychotic-related weight or body mass index (BMI) changes	MC4R	rs17782313	CC vs. T	NA	5	735	Hedges' g	0.14	-0.29, 0.56	0.53	49
					Antipsychotic-related weight or body mass index (BMI) changes	MC4R	rs17782313	TT vs. C	NA	5	735	Hedges' g	-0.25	-0.52, 0.02	0.07	68
					Antipsychotic-related weight or body mass index (BMI) changes	MC4R	rs17782313	Additive (C)	NA	5	735	Hedges' g	0.19	-0.05, 0.42	0.12	64
					Antipsychotic-related weight or body mass index (BMI) changes	MDR1	rs1045642 (3435C/T)	CC vs. T	NA	5	499	Hedges' g	-0.02	-0.22, 0.17	0.81	0
					Antipsychotic-related weight or body mass index (BMI) changes	MDR1	rs1045642 (3435C/T)	CC vs. T	NA	4	467	OR > 7% or 10%	0.87	0.55, 1.36	0.53	0
					Antipsychotic-related weight or body mass index (BMI) changes	MDR1	rs1045642 (3435C/T)	TT vs. C	NA	5	499	Hedges' g	-0.04	-0.26, 0.18	0.71	0
					Antipsychotic-related weight or body mass index (BMI) changes	MDR1	rs1045642 (3435C/T)	TT vs. C	NA	4	467	OR > 7% or 10%	0.83	0.36, 1.89	0.65	61
					Antipsychotic-related weight or body mass index (BMI) changes	MDR1	rs2032582 (2677G/T(A))	GG vs. T	NA	4	462	Hedges' g	0.06	-0.13, 0.25	0.54	0
					Antipsychotic-related weight or body mass index (BMI) changes	MDR1	rs2032582 (2677G/T(A))	GG vs. T	NA	4	469	OR > 7% or 10%	1.01	0.53, 1.91	0.98	58
					Antipsychotic-related weight or body mass index (BMI) changes	MDR1	rs2032582 (2677G/T(A))	TT vs. G	NA	4	462	Hedges' g	-0.06	-0.32, 0.20	0.68	0
					Antipsychotic-related weight or body mass index (BMI) changes	MDR1	rs2032582 (2677G/T(A))	TT vs. G	NA	4	469	OR > 7% or 10%	0.79	0.44, 1.39	0.41	2
					Antipsychotic-related weight or body mass index (BMI) changes	MTHFR	rs1801131 (1298A/C)	AA vs. C	NA	6	707	Hedges' g	0.07	-0.08, 0.22	0.36	0
					Antipsychotic-related weight or body mass index (BMI) changes	MTHFR	rs1801131 (1298A/C)	AA vs. C	NA	3	359	OR > 7% or 10%	1.36	0.86, 2.15	0.19	0
					Antipsychotic-related weight or body mass index (BMI) changes	MTHFR	rs1801131 (1298A/C)	CC vs. A	NA	6	707	Hedges' g	-0.16	-0.57, 0.24	0.43	43
					Antipsychotic-related weight or body mass index (BMI) changes	MTHFR	rs1801131 (1298A/C)	CC vs. A	NA	3	359	OR > 7% or 10%	0.57	0.09, 3.77	0.56	77
					Antipsychotic-related weight or body mass index (BMI) changes	MTHFR	rs1801133 (677C/T)	CC vs. T	NA	6	705	Hedges' g	0.17	-0.08, 0.41	0.19	58
					Antipsychotic-related weight or body mass index (BMI) changes	MTHFR	rs1801133 (677C/T)	CC vs. T	NA	3	357	OR > 7% or 10%	0.99	0.49, 1.99	0.98	49
					Antipsychotic-related weight or body mass index (BMI) changes	MTHFR	rs1801133 (677C/T)	TT cs. C	NA	6	705	Hedges' g	-0.01	-0.24, 0.22	0.92	0
					Antipsychotic-related weight or body mass index (BMI) changes	MTHFR	rs1801133 (677C/T)	TT cs. C	NA	3	357	OR > 7% or 10%	1.16	0.50, 2.70	0.74	0
					Antipsychotic-related weight or body mass index (BMI) changes	PPARG	rs1801282 (Pro12Ala)	Pro/Pro vs. Ala	NA	5	622	Hedges' g	0.09	-0.15, 0.33	0.47	23
					Antipsychotic-related weight or body mass index (BMI) changes	PPARG	rs1801282 (Pro12Ala)	Pro/Pro vs. Ala	NA	4	529	OR > 7% or 10%	0.79	0.49, 1.30	0.35	0
					Antipsychotic-related weight or body mass index (BMI) changes	SNAP25	rs1051312 (DdelI(T/C))	TT vs. C	NA	2	218	Hedges' g	-0.58	-0.87, -0.29	<0.001	0
					Antipsychotic-related weight or body mass index (BMI) changes	SNAP25	rs3746544 (MnlI(T/G))	GG vs. T	NA	4	416	Hedges' g	0.03	-0.27, 0.33	0.86	0
					Antipsychotic-related weight or body mass index (BMI) changes	SNAP25	rs3746544 (MnlI(T/G))	GG vs. T	NA	3	361	OR > 7% or 10%	1.4	0.66, 2.99	0.38	9
					Antipsychotic-related weight or body mass index (BMI) changes	SNAP25	rs3746544 (MnlI(T/G))	TT vs. G	NA	4	416	Hedges' g	0.09	-0.24, 0.43	0.59	63
					Antipsychotic-related weight or body mass index (BMI) changes	SNAP25	rs3746544 (MnlI(T/G))	TT vs. G	NA	3	361	OR > 7% or 10%	0.73	0.46, 1.15	0.17	0
					Antipsychotic-related weight or body mass index (BMI) changes	SNAP25	rs8636 (TaiI(T/C))	CC vs. T	NA	4	418	Hedges' g	0.19	-0.10, 0.47	0.2	48
					Antipsychotic-related weight or body mass index (BMI) changes	SNAP25	rs8636 (TaiI(T/C))	CC vs. T	NA	3	364	OR > 7% or 10%	0.88	0.56, 1.38	0.57	0
					Antipsychotic-related weight or body mass index (BMI) changes	SNAP25	rs8636 (TaiI(T/C))	TT vs. C	NA	4	418	Hedges' g	-0.09	-0.41, 0.23	0.58	0
					Antipsychotic-related weight or body mass index (BMI) changes	SNAP25	rs8636 (TaiI(T/C))	TT vs. C	NA	3	364	OR > 7% or 10%	1.4	0.67, 2.93	0.38	0
					Antipsychotic-related weight or body mass index (BMI) changes	TNF-alpha	rs1800629 (G-308A)	AA vs. G	NA	4	796	Hedges' g	0.21	-0.49, 0.90	0.56	18
					Antipsychotic-related weight or body mass index (BMI) changes	TNF-alpha	rs1800629 (G-308A)	AA vs. G	NA	1	500	OR > 7% or 10%	0.23	0.01, 4.53	0.34	NA
					Antipsychotic-related weight or body mass index (BMI) changes	TNF-alpha	rs1800629 (G-308A)	GG vs. A	NA	7	1090	Hedges' g	0.15	-0.08, 0.37	0.2	44
					Antipsychotic-related weight or body mass index (BMI) changes	TNF-alpha	rs1800629 (G-308A)	GG vs. A	NA	4	862	OR > 7% or 10%	1.1	0.65, 1.87	0.73	43
16	2017	Suetani	28879574	Random	Clozapine induced BMI change	HTR2C	rs3813929 (C-759T)	T present vs. T absent	Caucasian + AfAm + Asian + Hispanic	4	282	MD	-0.63	-1.06, -0.19	0.005	0	0.65
17	2020	Yoshida	32335267	Random	antipsychotic-induced weight gain	LEP	rs7799039 (-2548G/A)	A vs. G	Caucasian + Asian + Mixed	8	719	OR	1.1	0.71, 1.70	0.68	59	0.02
					antipsychotic-induced weight gain	LEP	rs7799039 (-2548G/A)	A vs. G	Asian, First-Episode	2	212	OR	2.32	1.41, 3.82	0.0009	0	0.83
					antipsychotic-induced weight gain	LEP	rs7799039 (-2548G/A)	A vs. G	Caucasian + Asian + Mixed, Non-FE	6	507	OR	0.86	0.60, 1.23	0.4	20	0.28
					antipsychotic-induced weight gain	LEP	rs7799039 (-2548G/A)	AG/AA vs. GG	Caucasian + Asian + Mixed	7	645	OR	0.92	0.56, 1.48	0.72	11	0.35
					antipsychotic-induced weight gain	LEP	rs7799039 (-2548G/A)	AA vs. AG/GG	Caucasian + Asian + Mixed	8	719	OR	1.27	0.74, 2.18	0.39	46	0.08
					antipsychotic-induced weight gain	LEP	rs7799039 (-2548G/A)	A vs. G	Caucasian + Asian + Mixed	6	494	SMD	-0.11	-0.40, 0.18	0.46	71	0.004
18	2020	Chen	32478286	Random	antipsychotic-induced weight gain	HTR2C	rs3813929 (C-759T)	CT/TT/T vs. CC/C	Caucasian + Asian	17	1783	OR	0.34	0.20, 0.57	<0.001	67.9	0
					antipsychotic-induced weight gain	HTR2C	rs3813929 (C-759T)	CT/TT/T vs. CC/C	Caucasian	9	843	OR	0.33	0.14, 0.77	0.011	75.2	0
					antipsychotic-induced weight gain	HTR2C	rs3813929 (C-759T)	CT/TT/T vs. CC/C	Asian	8	940	OR	0.31	0.18, 0.52	<0.001	38	0.127
					antipsychotic-induced weight gain	HTR2C	rs3813929 (C-759T)	CT/TT/T vs. CC/C	Caucasian + Asian, antipsychotic	7	737	OR	0.63	0.40, 1.00	0.049	14.4	0.32
					antipsychotic-induced weight gain	HTR2C	rs3813929 (C-759T)	CT/TT/T vs. CC/C	Caucasian + Asian, atypical antipsychotic	10	1046	OR	0.21	0.09, 0.47	<0.001	74.8	0
					antipsychotic-induced weight gain	HTR2C	rs3813929 (C-759T)	T vs. C	All	NA	NA	OR	0.58	0.30, 1.12	0.104	78.3
					antipsychotic-induced weight gain	HTR2C	rs3813929 (C-759T)	T vs. C	Male	NA	NA	OR	0.45	0.20, 1.00	0.049	47.5
					antipsychotic-induced weight gain	HTR2C	rs3813929 (C-759T)	CT/TT vs CC	Female	NA	NA	OR	0.34	0.14, 0.80	0.013	73.6
19	2021	Wannasuphoprasit	35185676	Random	antipsychotic-induced weight gain	CYP2D6	PM, IM, NM, UM	PM vs. NM	European + African–Caribbean + NA	8	978	SMD	–0.07	–0.49, 0.35	0.74	60	0.01
					antipsychotic-induced BMI gain	CYP2D6		PM vs. NM	European + African–Caribbean + NA	8	888	SMD	0.4	–0.19, 0.99	0.19	75	<0.01
					antipsychotic-induced weight gain	CYP2D6		IM vs. NM	European + African–Caribbean + Asian + NA	13	1674	SMD	0.09	–0.04, 0.22	0.16	23	0.21
					antipsychotic-induced BMI gain	CYP2D6		IM vs. NM	European + African–Caribbean + NA	11	1326	SMD	0.09	–0.24, 0.41	0.6	84	<0.01
					antipsychotic-induced weight gain	CYP2D6		UM vs. NM	European + African–Caribbean + NA	5	496	SMD	0.01	–0.37, 0.40	0.94	3	0.39
					antipsychotic-induced BMI gain	CYP2D6		UM vs. NM	European + NA	3	279	SMD	–0.08	–0.57, 0.42	0.77	12	0.32
					antipsychotic-induced weight gain	CYP2D6		PM/IM vs. NM/UM	European + African–Caribbean + Asian + NA	14	1828	SMD	0.05	-0.06, 0.16	0.36	10	0.34
					antipsychotic-induced BMI gain	CYP2D6		PM/IM vs. NM/UM	European + African–Caribbean + NA	11	1417	SMD	0.14	-0.17, 0.45	0.37	84	<0.01
20	2016	Miura	27333159	Random	prolactin levels	DRD2	rs1800497 (Taq1A )	A1 carriers vs. A1 non-carriers	All	11	1034	Hedges' g	0.157	-0.022, 0.336	0.086	44.3	0.056
					prolactin levels	DRD2	rs1800497 (Taq1A )	A1 carriers vs. A1 non-carriers	Male	9	481	Hedges' g	0.019	-0.191, 0.230	0.857	12.8	0.328
					prolactin levels	DRD2	rs1800497 (Taq1A )	A1 carriers vs. A1 non-carriers	Female	7	341	Hedges' g	-0.003	-0.263, 0.256	0.98	3.67	0.398
					prolactin levels	DRD2	rs1800497 (Taq1A )	A1 carriers vs. A1 non-carriers	Caucasian + Asian, schizophrenia	5	475	Hedges' g	0.25	0.068, 0.433	0.007	0	0.431
					prolactin levels	DRD2	rs1800497 (Taq1A )	A1 carriers vs. A1 non-carriers	Non-schizophrenia	6	559	Hedges' g	0.051	-0.226, 0.328	0.72	54.34	0.052
					prolactin levels	DRD2	rs1800497 (Taq1A )	A1 carriers vs. A1 non-carriers	Asian	4	331	Hedges' g	0.216	-0.020, 0.451	0.073	8.131	0.352
					prolactin levels	DRD2	rs1800497 (Taq1A )	A1 carriers vs. A1 non-carriers	Caucasian	3	442	Hedges' g	0.089	-0.227, 0.406	0.581	55.98	0.103
					prolactin levels	DRD2	rs1800497 (Taq1A )	A1 carriers vs. A1 non-carriers	Mixed ethnicity	4	261	Hedges' g	0.116	-0.334, 0.567	0.613	67.56	0.026
					prolactin levels	DRD2	rs1800497 (Taq1A )	A1 carriers vs. A1 non-carriers	crosssectional PRL levels	7	879	Hedges' g	0.152	-0.043, 0.347	0.128	48.36	0.071
					prolactin levels	DRD2	rs1800497 (Taq1A )	A1 carriers vs. A1 non-carriers	PRL changes over treatment	4	155	Hedges' g	0.194	-0.293, 0.681	0.434	52.41	0.098
					prolactin levels	DRD2	rs1800497 (Taq1A )	A2 carriers vs. A2 non-carriers	All	7	736	Hedges' g	0.081	-0.198, 0.360	0.568	0	0.551
					prolactin levels	DRD2	rs1800497 (Taq1A )	A2 carriers vs. A2 non-carriers	Male	6	392	Hedges' g	0.013	-0.364, 0.391	0.944	0	0.709
					prolactin levels	DRD2	rs1800497 (Taq1A )	A2 carriers vs. A2 non-carriers	Female	5	317	Hedges' g	0.114	-0.346, 0.574	0.627	0	0.705
					prolactin levels	DRD2	rs1800497 (Taq1A )	A2 carriers vs. A2 non-carriers	Asian, schizophrenia	4	331	Hedges' g	-0.049	-0.405, 0.308	0.788	1.65	0.384
					prolactin levels	DRD2	rs1800497 (Taq1A )	A2 carriers vs. A2 non-carriers	Non-schizophrenia	3	405	Hedges' g	0.298	-0.161, 0.757	0.203	0	0.767
					prolactin levels	DRD2	rs1800497 (Taq1A )	A2 carriers vs. A2 non-carriers	Asian	4	331	Hedges' g	-0.049	-0.405, 0.308	0.788	1.65	0.384
					prolactin levels	DRD2	rs1800497 (Taq1A )	A2 carriers vs. A2 non-carriers	Caucasian	2	298	Hedges' g	0.372	-0.146, 0.889	0.159	0	0.68
					prolactin levels	DRD2	rs1800497 (Taq1A )	A2 carriers vs. A2 non-carriers	Mixed ethnicity	1	107	Hedges' g	0.029	-0.963, 1.020	0.955	0	1
					prolactin levels	DRD2	rs1800497 (Taq1A )	A2 carriers vs. A2 non-carriers	crosssectional PRL levels	4	620	Hedges' g	0.165	-0.145, 0.475	0.297	0	0.775
					prolactin levels	DRD2	rs1800497 (Taq1A )	A2 carriers vs. A2 non-carriers	PRL changes over treatment	3	116	Hedges' g	-0.295	-0.997, 0.407	0.41	15.14	0.308
					prolactin levels	DRD2	rs1799732 (−141C Ins/Del)	Del carriers vs. Del non-carriers	All	4	451	Hedges' g	-0.07	-0.423, 0.283	0.698	59.51	0.06
					prolactin levels	DRD2	rs1799732 (−141C Ins/Del)	Del carriers vs. Del non-carriers	Male	3	261	Hedges' g	0.065	-0.326, 0.457	0.744	54.11	0.113
					prolactin levels	DRD2	rs1799732 (−141C Ins/Del)	Del carriers vs. Del non-carriers	Female	2	120	Hedges' g	0.146	-0.235, 0.528	0.452	0	0.597
					prolactin levels	DRD2	rs1799732 (−141C Ins/Del)	Del carriers vs. Del non-carriers	Asian, schizophrenia	2	274	Hedges' g	-0.1	-0.848, 0.648	0.794	81.25	0.021
					prolactin levels	DRD2	rs1799732 (−141C Ins/Del)	Del carriers vs. Del non-carriers	Non-schizophrenia	2	177	Hedges' g	-0.082	-0.532, 0.369	0.723	43.79	0.182
					prolactin levels	DRD2	rs1799732 (−141C Ins/Del)	Del carriers vs. Del non-carriers	Asian	2	274	Hedges' g	-0.1	-0.848, 0.648	0.794	81.25	0.021
					prolactin levels	DRD2	rs1799732 (−141C Ins/Del)	Del carriers vs. Del non-carriers	Mixed ethnicity	2	177	Hedges' g	-0.082	-0.532, 0.369	0.723	43.79	0.182
21	2020	Calafato	32015455	Random	prolactin levels	CYP2D6	PM, IM, EM, UM	PM vs. EM	NA	5	159	SMD	0.19	-0.54, 0.92	0.61	66	<0.01
					prolactin levels	CYP2D6		IM vs. EM	NA	6	196	SMD	-0.1	-0.44, 0.24	0.58	17	0.29
					prolactin levels	CYP2D6		PM + IM vs. EM + UM	NA	7	303	SMD	0.06	-0.26, 0.38	0.72	41	0.07
22	2010	Zai (a)	19778569	Fixed or Random (depends on the heterogeneity)	Tardive Dyskinesia	NQO1	Pro187Ser (C609T)	Ser vs. Pro	Caucasian + Asian + AfAm + Indian	6	1101	OR	1.047	0.780, 1.405	0.76	NA	0.082
					Tardive Dyskinesia	NQO1	Pro187Ser (C609T)	Ser carriers vs. Pro/Pro		6	1101	OR	0.97	0.66, 1.47	0.87	NA	0.115
					Tardive Dyskinesia	SOD2	Ala9Val	Ala vs. Val	Caucasian + Asian + AfAm + Indian	9	1638	OR	0.83	0.54, 1.29	0.42	NA	<0.001
					Tardive Dyskinesia	SOD2	Ala9Val	Ala carriers vs. Val/Val		9	1638	OR	0.72	0.43, 1.21	0.21	NA	<0.001
23	2010	Zai (b)	20586531	Random	Tardive Dyskinesia	COMT	rs4680 (Val158Met; 158G/A)	Val vs. Met	Caucasian + Asian + AfAm + Indian + Turkish	8	1466	OR	1.1	0.87, 1.40	0.43	NA	>0.05
					Tardive Dyskinesia	COMT	rs4680 (Val158Met; 158G/A)	Val vs. Met	Male, Caucasian + Asian + AfAm + Indian + Turkish	8	888	OR	1.13	0.80, 1.60	0.5	NA	NA
					Tardive Dyskinesia	COMT	rs4680 (Val158Met; 158G/A)	Val vs. Met	Female, Caucasian + Asian + AfAm + Indian + Turkish	7	578	OR	1.25	0.93, 1.68	0.13	NA	NA
					Tardive Dyskinesia	COMT	rs4680 (Val158Met; 158G/A)	ValVal vs. Met carriers	Caucasian + Asian + AfAm + Indian + Turkish	8	1466	OR	1.38	0.94, 2.03	0.1	NA	>0.05
					Tardive Dyskinesia	COMT	rs4680 (Val158Met; 158G/A)	ValVal vs. Met carriers	Male, Caucasian + Asian + AfAm + Indian + Turkish	8	888	OR	1.31	0.82, 2.09	0.26	NA	NA
					Tardive Dyskinesia	COMT	rs4680 (Val158Met; 158G/A)	ValVal vs. Met carriers	Female, Caucasian + Asian + AfAm + Indian + Turkish	7	578	OR	1.63	1.09, 2.45	0.019	NA	NA
24	2014	Miura	24411528	Random	Tardive Dyskinesia occurrence	BDNF	rs6265 (Val66Met; G196A)	Met carriers vs. Met non-carriers	Caucasian + Asian	6	1740	OR	1.028	0.811, 1.304	0.82	39	0.145
					Tardive Dyskinesia occurrence	BDNF	rs6265 (Val66Met; G196A)	Met carriers vs. Met non-carriers	Asians	4	1401	OR	0.942	0.726, 1.223	0.655	8.6	0.35
					Tardive Dyskinesia occurrence	BDNF	rs6265 (Val66Met; G196A)	Met carriers vs. Met non-carriers	Caucasians	2	339	OR	1.561	0.881, 2.764	0.127	33.6	0.22
					Tardive Dyskinesia occurrence	BDNF	rs6265 (Val66Met; G196A)	Val carriers vs. Val non-carriers	Caucasian + Asian	6	1740	OR	0.938	0.698, 1.260	0.671	0	0.529
					Tardive Dyskinesia occurrence	BDNF	rs6265 (Val66Met; G196A)	Val carriers vs. Val non-carriers	Asians	4	1401	OR	0.955	0.704, 1.296	0.769	16	0.312
					Tardive Dyskinesia occurrence	BDNF	rs6265 (Val66Met; G196A)	Val carriers vs. Val non-carriers	Caucasians	2	339	OR	0.724	0.229, 2.294	0.583	0	0.546
					Tardive Dyskinesia occurrence	BDNF	rs6265 (Val66Met; G196A)	Met/Met vs. Val/Val	Caucasian + Asian	6	894	OR	1.031	0.762, 1.396	0.841	0	0.598
					Tardive Dyskinesia occurrence	BDNF	rs6265 (Val66Met; G196A)	Met/Met vs. Val/Val	Asians	4	662	OR	0.996	0.738, 1.362	0.979	0	0.493
					Tardive Dyskinesia occurrence	BDNF	rs6265 (Val66Met; G196A)	Met/Met vs. Val/Val	Caucasians	2	232	OR	1.694	0.524, 5.474	0.379	0	0.466
					Tardive Dyskinesia occurrence	BDNF	rs6265 (Val66Met; G196A)	Met vs. Val	Caucasian + Asian	6	1740	OR	1.024	0.887, 1.183	0.742	26.1	0.239
					Tardive Dyskinesia occurrence	BDNF	rs6265 (Val66Met; G196A)	Met vs. Val	Asians	4	1401	OR	0.992	0.854, 1.154	0.921	0	0.496
					Tardive Dyskinesia occurrence	BDNF	rs6265 (Val66Met; G196A)	Met vs. Val	Caucasians	2	339	OR	1.423	0.877, 2.309	0.153	35.1	0.214
					AIMS total score (TD severity)	BDNF	rs6265 (Val66Met; G196A)	Met carriers vs. Met non-carriers	Caucasian + Asian	5	1465	Hedges' g	0.094	-0.020, 0.209	0.105	12.8	0.332
					AIMS total score (TD severity)	BDNF	rs6265 (Val66Met; G196A)	Met carriers vs. Met non-carriers	Asians	3	1126	Hedges' g	0.038	-0.095, 0.171	0.576	0	0.447
					AIMS total score (TD severity)	BDNF	rs6265 (Val66Met; G196A)	Met carriers vs. Met non-carriers	Caucasians	2	339	Hedges' g	0.253	0.030, 0.476	0.026	0	0.57
					AIMS total score (TD severity)	BDNF	rs6265 (Val66Met; G196A)	Val carriers vs. Val non-carriers	Caucasian + Asian	5	1465	Hedges' g	0.062	-0.139, 0.263	0.548	59	0.045
					AIMS total score (TD severity)	BDNF	rs6265 (Val66Met; G196A)	Val carriers vs. Val non-carriers	Asians	3	1126	Hedges' g	0.158	-0.058, 0.373	0.151	39.1	0.193
					AIMS total score (TD severity)	BDNF	rs6265 (Val66Met; G196A)	Val carriers vs. Val non-carriers	Caucasians	2	339	Hedges' g	-0.58	-1.137, 0.023	0.041	0	0.338
					AIMS total score (TD severity)	BDNF	rs6265 (Val66Met; G196A)	Met/Met vs. Val/Val	Caucasian + Asian	5	764	Hedges' g	-0.002	-0.165, 0.161	0.977	49.2	0.096
					AIMS total score (TD severity)	BDNF	rs6265 (Val66Met; G196A)	Met/Met vs. Val/Val	Asians	3	532	Hedges' g	-0.063	-0.233, 0.107	0.469	0	0.536
					AIMS total score (TD severity)	BDNF	rs6265 (Val66Met; G196A)	Met/Met vs. Val/Val	Caucasians	2	232	Hedges' g	0.66	0.096, 1.223	0.022	0	0.361
25	2016	Lv	26398367	Fixed or Random (depends on the heterogeneity)	Tardive Dyskinesia	COMT	rs4680 (Val158Met; 158G/A)	A vs. G	Caucasian + Asian	11	2886	OR	1.05	0.93, 1.17	0.43	48
					Tardive Dyskinesia	COMT	rs4680 (Val158Met; 158G/A)	A vs. G	Asians	9	2551	OR	1.02	0.84, 1.24	0.82	55
					Tardive Dyskinesia	COMT	rs4680 (Val158Met; 158G/A)	A vs. G	Caucasians	2	335	OR	1.11	0.79, 1.54	0.55	26
					Tardive Dyskinesia	COMT	rs4680 (Val158Met; 158G/A)	AA + AG vs. GG	Caucasian + Asian	10	2680	OR	0.98	0.76, 1.26	0.87	50.1
					Tardive Dyskinesia	COMT	rs4680 (Val158Met; 158G/A)	AA + AG vs. GG	Asians	8	2345	OR	0.93	0.70, 1.24	0.64	57.3
					Tardive Dyskinesia	COMT	rs4680 (Val158Met; 158G/A)	AA + AG vs. GG	Caucasians	2	335	OR	1.38	0.77, 2.50	0.28	0
					Tardive Dyskinesia	COMT	rs4680 (Val158Met; 158G/A)	AA vs. AG + GG	Caucasian + Asian	10	2680	OR	1.15	0.93, 1.42	0.21	27.4
					Tardive Dyskinesia	COMT	rs4680 (Val158Met; 158G/A)	AA vs. AG + GG	Asians	8	2345	OR	1.18	0.93, 1.50	0.16	35.4
					Tardive Dyskinesia	COMT	rs4680 (Val158Met; 158G/A)	AA vs. AG + GG	Caucasians	2	335	OR	0.99	0.59, 1.67	0.97	18.1
					Tardive Dyskinesia	COMT	rs4680 (Val158Met; 158G/A)	AA vs. GG	Caucasian + Asian	10	1455	OR	1.15	0.90, 1.49	0.27	25.8
					Tardive Dyskinesia	COMT	rs4680 (Val158Met; 158G/A)	AA vs. GG	Asians	8	1293	OR	1.13	0.86, 1.48	0.38	36.8
					Tardive Dyskinesia	COMT	rs4680 (Val158Met; 158G/A)	AA vs. GG	Caucasians	2	162	OR	1.33	0.66, 2.67	0.43	0
					Tardive Dyskinesia	COMT	rs4680 (Val158Met; 158G/A)	AG vs. GG	Caucasian + Asian	10	2228	OR	0.95	0.80, 1.14	0.59	46.7
					Tardive Dyskinesia	COMT	rs4680 (Val158Met; 158G/A)	AG vs. GG	Asians	8	1988	OR	0.89	0.67, 1.19	0.44	54
					Tardive Dyskinesia	COMT	rs4680 (Val158Met; 158G/A)	AG vs. GG	Caucasians	2	240	OR	1.4	0.75, 2.61	0.3	0
26	2022	Islam	35710824	Random	clozapine-induced agranulocytosis (CIA)	HLA-DRB1	HLA-DRB1*04:02	Carriers vs. Non-carriers	European + Jewish	2	185	OR	5.89	2.20, 15.80	<0.01	0	0.66
					clozapine-induced agranulocytosis (CIA)	HLA-DRB1	HLA-DRB1*16:01	Carriers vs. Non-carriers	European + Jewish	2	181	OR	3.62	1.15, 11.45	0.03	0	0.64
					clozapine-induced agranulocytosis (CIA)	HLA-DQB1	HLA-DQB1*05:02	Carriers vs. Non-carriers	European + Jewish + other	4	741	OR	7.12	1.91, 26.51	<0.01	53	0.09
					clozapine-induced agranulocytosis (CIA)	HLA-DQB1	HLA-DQB1*03:02	Carriers vs. Non-carriers	European + Jewish	2	185	OR	2.31	0.53, 10.09	0.26	71	0.06
					clozapine-induced agranulocytosis (CIA)	HLA-DRB4	HLA-DRB4	Carriers vs. Non-carriers	European + Jewish	2	177	OR	1.27	0.35, 4.55	0.72	69	0.07
					clozapine-induced agranulocytosis (CIA)	HLA-DRB5	HLA-DRB5*02	Carriers vs. Non-carriers	European + Jewish	2	181	OR	6.44	1.57, 26.39	0.01	0	0.41
					clozapine-induced agranulocytosis (CIA)	HLA-DR2	HLA-DR2, -DQ1	Carriers vs. Non-carriers	European + Jewish	2	83	OR	5.4	1.58, 18.43	<0.01	0	0.73
					clozapine-induced agranulocytosis (CIA)	HLA-B	HLA-B7	Carriers vs. Non-carriers	European + Jewish	2	80	OR	2.17	0.14, 34.50	0.58	75	0.04
					clozapine-induced agranulocytosis (CIA)	HLA-B	HLA-B35	Carriers vs. Non-carriers	European	2	157	OR	1.08	0.45, 2.57	0.87	0	0.62
					clozapine-induced agranulocytosis (CIA)	HLA-B	HLA-B38	Carriers vs. Non-carriers	European + Jewish + Sephardi	3	215	OR	10.01	1.13, 88.55	0.04	82	0.004
					clozapine-induced agranulocytosis (CIA)	NQO2	1541 G>A	Carriers vs. Non-carriers	European + Jewish	2	370	OR	7.16	0.52, 98.34	0.14	70	0.07
					clozapine-induced agranulocytosis (CIA)	CYBA	640 A>G	Carriers vs. Non-carriers	European	2	425	OR	0.7	0.36, 1.38	0.31	27	0.24
					clozapine-induced agranulocytosis (CIA)	MPO	-463 G>A	Carriers vs. Non-carriers	European	2	430	OR	1.03	0.63, 1.68	0.92	0	0.52
27	2019	Takuathung	30112761	Fixed or Random (depends on the heterogeneity)	concentration-to-dose ratio or concentration of clozapine	CYP1A2	-163C>A	A/A vs. C/C	NA + White + Asian + Black African + NA	4	194	SMD	-0.05	-0.40, 0.30	0.77	0	0.49
					concentration-to-dose ratio or concentration of clozapine	CYP1A2	-163C>A	A/C vs. C/C	NA + White + Asian + Black African	4	177	SMD	0.28	-0.07, 0.63	0.11	0	0.4
					concentration-to-dose ratio or concentration of clozapine	CYP1A2	-2467delT	delT/delT vs. T/T	NA + Asian	2	145	SMD	-0.11	-0.75, 0.52	0.72	0	0.47
					concentration-to-dose ratio or concentration of clozapine	CYP1A2	-2467delT	delT/T vs. T/T	NA + Asian	3	242	SMD	0.01	-0.33, 0.34	0.97	0	0.93
					concentration-to-dose ratio of olanzapine	CYP1A2	-163C>A	A/A vs. C/C	NA + White + Asian	3	157	SMD	-0.14	-0.60, 0.32	0.55	0	0.51
					concentration-to-dose ratio of olanzapine	CYP1A2	-163C>A	A/C vs. C/C	NA + White + Asian	3	124	SMD	0.03	-0.49, 0.56	0.9	27	0.25
					concentration-to-dose ratio of olanzapine	CYP1A2	-2467delT	delT/T vs. T/T	NA + White	2	205	SMD	0.36	-0.25, 0.97	0.25	41	0.19
28	2019	Zhang	30565279	Fixed or Random (depends on the heterogeneity)	Aripiprazole level	CYP2D6	PM, IM, EM, UM	UM vs. EM	Hispanic + European + Asian	5	349	SMD	-0.643	-1.085, -0.201	<0.01	54.9	0.06
					Aripiprazole level	CYP2D6		EM VS. IM	Hispanic + European + Asian	9	513	SMD	-0.383	-0.735, -0.031	0.03	58.5	0.01
					Aripiprazole level	CYP2D6		IM vs. PM	Hispanic + European	3	133	SMD	-0.425	-0.933, 0.082	0.1	0	0.96
					Aripiprazole + dehydroaripiprazole level	CYP2D6		UM vs. EM	Hispanic + European + Asian	5	322	SMD	-0.651	-0.927, -0.376	<0.01	41.6	0.14
					Aripiprazole + dehydroaripiprazole level	CYP2D6		EM VS. IM	Hispanic + European + Asian	6	401	SMD	-0.285	-0.724, 0.154	0.2	67.7	0.01
					Aripiprazole + dehydroaripiprazole level	CYP2D6		IM vs. PM	Hispanic + European	3	115	SMD	-0.302	-0.810, 0.205	0.24	0	0.71
					Dehydroaripiprazole level	CYP2D6		UM vs. EM	Hispanic + European + Asian	5	322	SMD	-0.236	-0.651, 0.179	0.27	50.8	0.09
					Dehydroaripiprazole level	CYP2D6		EM VS. IM	Hispanic + European + Asian	6	401	SMD	0.069	-0.323, 0.462	0.73	60	0.03
					Dehydroaripiprazole level	CYP2D6		IM vs. PM	Hispanic + European	3	115	SMD	0.803	0.227, 1.328	<0.01	31	0.24
29	2021	Milosavljevic	33237321	Fixed	Aripiprazole exposure	CYP2D6	PM, IM, NM	PM vs. NM	European + Asian	5	783	RoM	1.51	1.38, 1.65	<0.001	0
					Aripiprazole exposure	CYP2D6		IM vs. NM	European + Asian	9	798	RoM	1.47	1.38, 1.57	<0.001	65
					Aripiprazole exposure	CYP2D6		PM + IM vs.NM	European + Asian	12	1038	RoM	1.48	1.41, 1.56	<0.001	56
					Clozapine exposure	CYP2D6	PM, IM, NM	PM vs. NM	Australian	1	26	RoM	1	0.43, 2.32	>0.99	NA
					Clozapine exposure	CYP2D6		IM vs. NM	Australian + Janpanese	2	48	RoM	1.22	0.79, 1.88	0.51	0
					Clozapine exposure	CYP2C19	PM, IM, NM	PM vs. NM	European + North American	2	78	RoM	1.92	1.32, 2.79	0.008	0
					Clozapine exposure	CYP2C19		IM vs. NM	Australian + European + North American	4	192	RoM	1	0.84, 1.19	0.84	10
					Haloperidol exposure	CYP2D6	PM, IM, NM	PM vs. NM	European + American (mostly Caucasian)	4	303	RoM	1.68	1.40, 1.91	<0.001	21
					Haloperidol exposure	CYP2D6		IM vs. NM	Asian	9	423	RoM	1.14	1.05, 1.25	0.003	0
					Quetiapine exposure	CYP2D6	PM, NM	PM vs. NM	European	1	191	RoM	1.32	1.10, 1.58	<0.001	NA
					Risperidone exposure	CYP2D6	PM, IM, NM	PM vs. NM	European + American (mostly Caucasian)	13	1109	RoM	1.4	1.30, 1.50	<0.001	17
					Risperidone exposure	CYP2D6		IM vs. NM	European + Asian	11	655	RoM	1.31	1.20, 1.43	<0.001	44
					Risperidone exposure	CYP2D6		PM + IM vs. NM	European + American (mostly Caucasian) + Asian	23	1492	RoM	1.36	1.28, 1.44	<0.001	34
