# Supplementary material for: The Progress and Pitfalls of Pharmacogenetics-Based Precision Medicine in Schizophrenia Spectrum Disorders: A Systematic Review and Meta-Analysis
Source: J Pers Med. 2023 Mar 4;13(3):471. doi: 10.3390/jpm13030471 (PMC10052041; doi:10.3390/jpm13030471)
Supplement: Supplementary file 1 [file jpm-13-00471-s001.zip › Supplementary Table S3.xlsx]

## Sheet: Table S3
Supplementary Table S3. Pooled results of PGx SNPs with significant effect on response to antipsychotic(s).
Study ID		Outcome	Gene	SNP	Genetic model	Comparison	Effect allele / genotype	Number of samples	Sample size	Population	Measure of effect size	Effect size for effect allele/genotype (95% CI)	p-value
0	Current study	Clozapine response	HTR2A	rs6313 (T102C)	Additive	C / T	C	9	1053	Caucasian + Asian	OR	1.06 (0.72, 1.56)	0.767
					Dominant	C carriers / TT	C carriers	9	1053	Caucasian + Asian	OR	1.40 (0.66, 2.99)	0.384
					Recessive	CC / T carriers	CC	9	1053	Caucasian + Asian	OR	0.77 (0.59, 1.01)	0.058
5	Gressier 2016				Additive	T / C	T	4	494	Caucasian	OR	1.35 (1.01, 1.81)	0.043
					Dominant	T carriers / CC	T carriers	4	494	Caucasian	OR	1.74 (1.12, 2.71)	0.013
					Recessive	TT / C carriers	TT	4	494	Caucasian	OR	1.15 (0.69, 1.92)	0.584
0	Current study				Additive	C / T	C	3	282	Asian	OR	1.23 (0.86, 1.76)	0.247
					Dominant	C carriers / TT	C carriers	3	282	Asian	OR	1.69 (0.87, 3.26)	0.119
					Recessive	CC / T carriers	CC	3	282	Asian	OR	0.94 (0.50, 1.78)	0.85
5	Gressier 2016			rs6314	Additive	C / T	C	5	671	Caucasian + AfAm + Asian	OR	1.75 (1.20, 2.56)	0.004
					Dominant	C carriers / TT	C carriers	5	671	Caucasian + AfAm + Asian	OR	4.43 (1.21, 16.26)	0.02
					Recessive	CC / T carriers	CC	5	671	Caucasian + AfAm + Asian	OR	1.6 (1.05, 2.42)	0.03
5	Gressier 2016		HTR3A	rs1062613	Additive	T / C	T	4	1026	Caucasian + Korean + Indian	OR	2.13 (1.08, 4.17)	0.03
					Dominant	NA
					Recessive	NA
10	Yan 2022	Olanzapine response	HTR2A	rs6311 (A-1438G)	Additive	A / G	A	2	346	Asian	OR	1.65 (0.69, 3.96)	0.262
					Dominant	A carriers / GG	A carriers	2	346	Asian	OR	2.35 (1.25, 4.53)	0.271
					Recessive	AA / G carriers	AA	2	346	Asian	OR	1.85 (1.18, 2.90)	0.007
8	Ma 2019	Risperidone response	DRD1	rs11746641	Additive	NA
					Dominant	NA
					Recessive	NA
					Others	TG / TT	TG	1	637	Chinese	WMD	1.37 (-0.90, 3.64)	NA
					Others	GG / TG	GG	1	336	Chinese	WMD	3.55 (-0.14, 7.24)	NA
					Others	GG / TT	GG	1	407	Chinese	WMD	4.92 (1.21, 8.63)	NA
8	Ma 2019		DRD2	rs1801028 (Ser311Cys)	Additive	NA
					Dominant	NA
					Recessive	NA
					Others	SerCys / SerSer	SerCys	2	806	Chinese	WMD	11.58 (5.81, 17.35)	<0.0001
4	Huang 2016	AAPs response	COMT	rs4680 (Val158Met)	Additive	Met / Val	Met	15	1207	NA	OR	1.2 (1.01, 1.44)	0.043
					Dominant	NA
					Recessive	MetMet / V carriers	MetMet	15	1207	NA	OR	1.54 (1.11-2.14)	0.0098
4	Huang 2016	Antipsychotic response	COMT	rs4680 (Val158Met)	Additive	Met / Val	Met	15	1416	EU + AfAm + Asian + Hispanic + South Indian + other	OR	1.13 (0.96–1.34)	0.14
					Dominant	Met carriers / ValVal	Met carriers	15	1416	EU + AfAm + Asian + Hispanic + South Indian + other	OR	1.07 (0.83–1.37)	0.58
					Recessive	MetMet / Val carriers	MetMet	15	1416	EU + AfAm + Asian + Hispanic + South Indian + other	OR	1.37 (1.02, 1.85)	0.039
11	Liu 2022	Antipsychotic response	DRD3	rs6280 (Ser9Gly)	Additive	C / T	C	14	1769	Caucasian + AfAm + Asian	OR	1.23 (1.05, 1.45)	0.009
					Dominant	C carriers / TT	C carriers	14	1769	Caucasian + AfAm + Asian	OR	1.39 (1.12, 1.69)	0.002
					Recessive	CC / T carriers	CC	13	1694	Caucasian + AfAm + Asian	OR	1.16 (0.79, 1.69)	0.45
					Co-dominant	CC / TT	CC	13	870	Caucasian + AfAm + Asian	OR	1.37 (0.90, 2.08)	0.138
					Additive	C / T	C	7	861	Caucasian	OR	1.39 (1.12, 1.72)	0.002
					Dominant	C carriers / TT	C carriers	7	861	Caucasian	OR	1.81 (1.16, 2.78)	0.008
					Recessive	CC / T carriers	CC	6	786	Caucasian	OR	1.43 (0.85, 2.38)	0.178
					Co-dominant	CC / TT	CC	6	438	Caucasian	OR	1.75 (1.01, 3.03)	0.045
					Additive	C / T	C	6	860	Asian	OR	1.05 (0.83, 1.33)	0.693
					Dominant	C carriers / TT	C carriers	6	860	Asian	OR	1.12 (0.82, 1.54)	0.476
					Recessive	CC / T carriers	CC	6	860	Asian	OR	0.82 (0.43, 1.56)	0.559
					Co-dominant	CC / TT	CC	6	401	Asian	OR	1.08 (0.25, 4.55)	0.926
					Additive	C / T	C	1	48	African American	OR	1.25 (0.49, 3.23)	0.64
					Dominant	C carriers / TT	C carriers	1	48	African American	OR	2.27 (0.19, 25)	0.512
					Recessive	CC / T carriers	CC	1	48	African American	OR	1.15 (0.37, 3.70)	0.807
					Co-dominant	CC / TT	CC	1	31	African American	OR	2.33 (0.19, 25)	0.514
7	Takekita 2016	Antipsychotic response (Negative)	HTR1A	rs6295	Additive	C / G	C	8	864	Asian + Caucasian	SMD	0.14 (0.01, 0.28)	0.04
					Dominant	C carriers / GG	C carriers	8	864	Asian + Caucasian	SMD	0.13 (-0.09, 0.36)	0.24
					Recessive	CC / G carriers	CC	9	894	Asian + Caucasian	SMD	0.18 (-0.04, 0.39)	0.1
7	Takekita 2016	Antipsychotic response (Positive) *	HTR1A	rs6295	Additive	C / G	C	8	864	Asian + Caucasian	SMD	-0.01 (-0.12, 0.99)	0.84
					Dominant	C carriers / GG	C carriers	8	864	Asian + Caucasian	SMD	-0.04 (-0.26, 0.18)	0.73
					Recessive	CC / G carriers	CC	9	894	Asian + Caucasian	SMD	0.02 (-0.12, 0.16)	0.76
2	Zhang 2010	Short term antipsychotic response	DRD2	rs1799732 (-141C Ins/Del)	Additive	NA
					Dominant	NA
					Recessive	InsIns / Del carriers	InsIns	6	687	Caucasian + AfAm + Asian	OR	1.54 (1.03, 2.33)	0.03
