# Supplementary material for: The Progress and Pitfalls of Pharmacogenetics-Based Precision Medicine in Schizophrenia Spectrum Disorders: A Systematic Review and Meta-Analysis
Source: J Pers Med. 2023 Mar 4;13(3):471. doi: 10.3390/jpm13030471 (PMC10052041; doi:10.3390/jpm13030471)
Supplement: Supplementary file 1 [file jpm-13-00471-s001.zip › Supplementary Table S4.xlsx]

## Sheet: Table S4
Supplementary Table S4. Pooled results of PGx SNPs with significant effect on antipsychotic induced weight gain and metabolic syndrome.
Study ID		Outcome	Gene	SNP	Genetic model	Comparison	Risk allele / genotype	Number of samples	Sample size	Population	Measure of effect size	Effect size for risk allele/genotype	p-value
15	Zhang 2016	AIWG	ADRA2A	rs1800544 (−1291C/G)	Additive	G / C	G	6	645	NA	Hedges' g	0.2 (0.06, 0.33)	0.004
								NA	NA	NA	OR	NA
					Dominant	G carriers / CC	G carriers	6	645	NA	Hedges' g	0.22 (0.05, 0.39)	0.01
								5	516	NA	OR	2.0 (0.95, 4.17)	0.07
					Recessive	GG / C carriers	GG	6	645	NA	Hedges' g	0.3 (0.09, 0.51)	0.01
								5	516	NA	OR	1.74 (0.79, 3.85)	0.17
15	Zhang 2016		ADRB3	rs4994 (Trp64Arg)	Additive	NA
					Dominant	Arg carriers / TrpTrp	Arg carriers	6	680	NA	Hedges' g	0.20 (-0.10, 0.48)	0.18
								3	358	NA	OR	0.91 (0.36, 2.27)	0.83
					Recessive	ArgArg / Trp carriers	ArgArg	2	235	NA	Hedges' g	0.84 (0.20, 1.47)	0.01
								NA	NA	NA	OR	NA
15	Zhang 2016		BDNF	rs6265 (Val66Met; G196A)	Additive	NA
					Dominant	G carriers / AA	G carriers	7	1393	NA	Hedges' g	-0.06 (-0.53, 0.41)	0.81
								5	609	NA	OR	1.27 (0.60, 2.70)	0.53
					Recessive	GG / A carriers	GG	7	1393	NA	Hedges' g	0.13 (-0.07, 0.32)	0.21
								5	609	NA	OR	1.49 (1.02, 2.18)	0.04
15	Zhang 2016		DRD2	rs1799732 (−141C Ins/Del)	Additive	Del / Ins	Del	3	305	NA	Hedges' g	0.31 (0.07, 0.54)	0.01
								NA	NA	NA	OR	NA
					Dominant	Del carriers / InsIns	Del carriers	3	305	NA	Hedges' g	0.44 (0.02, 0.86)	0.04
								2	247	NA	OR	1.59 (0.68, 3.70)	0.28
					Recessive	DelDel / Ins carriers	DelDel	3	305	NA	Hedges' g	0.36 (-0.07, 0.79)	0.1
								2	247	NA	OR	1.94 (0.65, 5.76)	0.23
15	Zhang 2016			rs6275 (C939T)	Additive	T / C	T	4	482	NA	Hedges' g	0.25 (0.09, 0.41)	0.002
								NA	NA	NA	OR	NA
					Dominant	T carriers / CC	T carriers	4	482	NA	Hedges' g	0.35 (0.16, 0.54)	<0.001
								5	942	NA	OR	1.27 (0.93, 1.69)	0.13
					Recessive	TT / C carriers	TT	4	482	NA	Hedges' g	0.29 (0.04, 0.53)	0.02
								5	942	NA	OR	1.39 (0.86, 2.22)	0.18
15	Zhang 2016			rs7131056	Additive	A / C	A	4	480	NA	Hedges' g	0.19 (0.03, 0.34)
								NA	NA	NA	OR	NA
					Dominant	A carriers / CC	A carriers	4	480	NA	Hedges' g	0.31 (0.12, 0.51)	0.002
								5	939	NA	OR	1.28 (0.87, 1.92)	0.2
					Recessive	AA / C carriers	AA	4	480	NA	Hedges' g	0.14 (-0.14, 0.43)	0.32
								5	939	NA	OR	1.15 (0.62, 2.14)	0.66
15	Zhang 2016		GNB3	rs5443 (C825T)	Additive	T / C	T	8	865	NA	Hedges' g	0.18 (0.04, 0.32)	0.01
								NA	NA	NA	OR	NA
					Dominant	T carriers / CC	T carriers	10	1004	NA	Hedges' g	0.18 (-0.02, 0.38)	0.08
								4	443	NA	OR	1.35 (0.88, 2.04)	0.16
					Recessive	TT / C carriers	TT	8	865	NA	Hedges' g	0.28 (0.08, 0.48)	0.006
								4	443	NA	OR	1.2 (0.71, 2.03)	0.49
15	Zhang 2016		INSIG2	rs17047764	Additive	C / G	C	5	665	NA	Hedges' g	0.19 (0.03, 0.35)	0.02
								NA	NA	NA	OR	NA
					Dominant	C carriers / GG	C carriers	5	665	NA	Hedges' g	0.17 (-0.02, 0.36)	0.08
								4	485	NA	OR	0.83 (0.56, 1.23)	0.37
					Recessive	CC / G carriers	CC	5	665	NA	Hedges' g	0.31 (0.00, 0.61)	0.05
								3	360	NA	OR	1.55 (0.55, 4.39)	0.41
15	Zhang 2016		MC4R	rs489693	Additive	A / C	A	6	583	NA	Hedges' g	0.3 (0.04, 0.57)	0.03
								NA	NA	NA	OR	NA
					Dominant	A carriers / CC	A carriers	6	583	NA	Hedges' g	0.28 (0.03, 0.53)	0.03
								NA	NA	NA	OR	NA
					Recessive	AA / C carriers	AA	6	583	NA	Hedges' g	0.8 (0.20, 1.41)	0.009
								NA	NA	NA	OR	NA
15	Zhang 2016		SNAP25	rs1051312	Additive	NA
					Dominant	C carriers / TT	C carriers	2	218	NA	Hedges' g	0.58 (0.29, 0.87)	<0.001
								NA	NA	NA	OR	NA
					Recessive	NA
15	Zhang 2016		HTR2C	rs518147 (-697G/C)	Additive	NA
					Dominant	NA
					Recessive	GG / C carriers	GG	5	671	NA	Hedges' g	0.18 (0.02, 0.34)	0.03
								5	659	NA	OR	1.86 (1.03, 3.35)	0.04
15	Zhang 2016			rs3813929 (-759C/T)	Additive	NA
					Dominant	NA
					Recessive	CC / T	CC	20	2082	NA	Hedges' g	0.23 (0.04, 0.42)	0.02
								18	1738	NA	OR	1.96 (1.19, 3.22)	0.009
13	Shen 2014		LEP	rs7799039 (-2548G/A)	Additive	A / G	A	4	563	Asian	OR	1.58 (1.20, 2.07)	0.001
					Dominant	A carriers / GG	A carriers	4	563	Asian	OR	2.2 (1.12, 4.31)	0.022
					Recessive	AA / G carriers	AA	4	563	Asian	OR	1.62 (1.15, 2.26)	0.005
14	Ma 2014	antipsychotic-induced metabolic syndrome	HTR2C	rs1414334	Additive	NA
					Dominant	C carriers / GG	C carriers	3	437	Caucasian + Asian + African + Mediterranean + Hindustan + Mixed	OR	2.42 (1.48, 3.96)	0.0004
					Recessive	NA
