# Supplementary material for: The Progress and Pitfalls of Pharmacogenetics-Based Precision Medicine in Schizophrenia Spectrum Disorders: A Systematic Review and Meta-Analysis
Source: J Pers Med. 2023 Mar 4;13(3):471. doi: 10.3390/jpm13030471 (PMC10052041; doi:10.3390/jpm13030471)
Supplement: Supplementary file 1 [file jpm-13-00471-s001.zip › Supplementary Table S5.xlsx]

## Sheet: Table S5
Supplementary Table S5. Pooled results of PGx SNPs with significant effect on antipsychotic-related prolactin levels, tardive dyskinesia (TD), and clozapine-induced agranulocytosis (CIA).
Study ID		Outcome	Gene	SNP	Genetic model	Comparison	Risk allele / genotype	Number of samples	Sample size	Population	Measure of effect size	Effect size for risk allele/genotype	p-value
20	Miura 2016	prolactin levels	DRD2	rs1800497 (Taq1A)	Additive	NA
					Dominant	A1 carriers / A2A2	A1 carriers	5	475	Caucasian + Asian	Hedges' g	0.25 (0.07, 0.43)	0.007
					Recessive	A1A1 / A2 carriers	A1A1	4	331	Asian	Hedges' g	0.05 (-0.31, 0.40)	0.788
24	Miura 2014	TD severity	BDNF	rs6265 (Val66Met; G196A)	Additive	NA
					Dominant	Met carriers / ValVal	Met carriers	5	1465	Caucasian + Asian	Hedges' g	0.09 (-0.02, 0.21)	0.105
					Recessive	MetMet / Val carriers	MetMet	5	1465	Caucasian + Asian	Hedges' g	-0.06 (-0.26, 0.14)	0.548
					Additive	NA
					Dominant	Met carriers / ValVal	Met carriers	3	1126	Asian	Hedges' g	0.04 (-0.10, 0.17)	0.576
					Recessive	MetMet / Val carriers	MetMet	3	1126	Asian	Hedges' g	-0.16 (-0.37, 0.06)	0.151
					Additive	NA
					Dominant	Met carriers / ValVal	Met carriers	2	339	Caucasians	Hedges' g	0.25 (0.03, 0.48)	0.026
					Recessive	MetMet / Val carriers	MetMet	2	339	Caucasians	Hedges' g	0.58 (-0.02, 1.14)	0.041
23	Zai 2010b	TD	COMT	rs4680 (Val158Met; 158G/A)	Additive	Val / Met	Val	8	1466	Caucasian + Asian + AfAm + Indian + Turkish	OR	1.1 (0.87, 1.40)	0.43
					Dominant	NA
					Recessive	ValVal / Met carriers	ValVal	8	1466	Caucasian + Asian + AfAm + Indian + Turkish	OR	1. 38 (0.94, 2.03)	0.1
					Additive	Val / Met	Val	8	888	Male, Caucasian + Asian + AfAm + Indian + Turkish	OR	1.13 (0.80, 1.60)	0.5
					Dominant	NA
					Recessive	ValVal / Met carriers	ValVal	8	888	Male, Caucasian + Asian + AfAm + Indian + Turkish	OR	1.31 (0.82, 2.09)	0.26
					Additive	Val / Met	Val	7	578	Female, Caucasian + Asian + AfAm + Indian + Turkish	OR	1.25 (0.93, 1.68)	0.13
					Dominant	NA
					Recessive	ValVal / Met carriers	ValVal	7	578	Female, Caucasian + Asian + AfAm + Indian + Turkish	OR	1.63 (1.09, 2.45)	0.019
26	Islam 2022	CIA	HLA-DRB1	HLA-DRB1*04:02	Additive	NA
					Dominant	Carriers vs. Non-carriers	Carriers	2	185	European + Jewish	OR	5.89 (2.20, 15.80)	<0.01
					Recessive	NA
