# Supplementary material for: The Progress and Pitfalls of Pharmacogenetics-Based Precision Medicine in Schizophrenia Spectrum Disorders: A Systematic Review and Meta-Analysis
Source: J Pers Med. 2023 Mar 4;13(3):471. doi: 10.3390/jpm13030471 (PMC10052041; doi:10.3390/jpm13030471)
Supplement: Supplementary file 1 [file jpm-13-00471-s001.zip › Supplementary Table S6.xlsx]

## Sheet: Table S6
Supplementary Table S6. Pooled results of PGx SNPs with significant effect on pharmacokinetics of antipsychotics
Study ID		Outcome	Gene	Comparison	Risk allele / genotype	Number of samples	Sample size	Population	Measure of effect size	Effect size for risk allele/genotype	p-value
28	Zhang 2019	Aripiprazole level	CYP2D6	EM / UM	EM	5	349	Hispanic + European + Asian	SMD	0.64 (0.20, 1.09)	<0.01
				IM / EM	IM	9	513	Hispanic + European + Asian	SMD	0.38 (0.03, 0.74)	0.03
				PM / IM	PM	3	133	Hispanic + European	SMD	0.43 (-0.08, 0.93)	0.1
29	Milosavljevic 2020			PM / NM	PM	5	783	European + Asian	RoM	1.51 (1.38, 1.65)	<0.001
				IM / NM	IM	9	798	European + Asian	RoM	1.47 (1.38, 1.57)	<0.001
				PM + IM / NM	PM + IM	12	1038	European + Asian	RoM	1.48 (1.41, 1.56)	<0.001
29	Milosavljevic 2020	Clozapine level	CYP2C19	PM / NM	PM	2	78	European + North American	RoM	1.92 (1.32, 2.79)	0.008
				IM / NM	IM	4	192	Australian + European + North American	RoM	1.00 (0.84, 1.19)	0.84
29	Milosavljevic 2020	Haloperidol level	CYP2D6	PM / NM	PM	4	303	European + American (mostly Caucasian)	RoM	1.68 (1.40, 1.91)	<0.001
				IM / NM	IM	9	423	Asian	RoM	1.14 (1.05, 1.25)	0.003
29	Milosavljevic 2020	Quetiapine level	CYP2D6	PM / NM	PM	1	191	European	RoM	1.32 (1.10, 1.58)	<0.001
29	Milosavljevic 2020	Risperidone level	CYP2D6	PM / NM	PM	13	1109	European + American (mostly Caucasian)	RoM	1.40 (1.30, 1.50)	<0.001
				IM / NM	IM	11	655	European + Asian	RoM	1.31 (1.20, 1.43)	<0.001
				PM + IM / NM	PM + IM	23	1492	European + American (mostly Caucasian) + Asian	RoM	1.36 (1.28, 1.44)	<0.001
